# Supplementary material for: Detection of low-frequency resistance-mediating SNPs in next-generation sequencing data of Mycobacterium tuberculosis complex strains with binoSNP
Source: Sci Rep. 2020 May 12;10:7874. doi: 10.1038/s41598-020-64708-8 (PMC7217866; doi:10.1038/s41598-020-64708-8)
Supplement: Supplementary file 2 — Supplementary Tables [file 41598_2020_64708_MOESM2_ESM.xlsx]

## Sheet: Tabe S4
Table S4. Summary of results for in-silico datasets
POS	REF	ALT	DP	#ALT	Freq(ALT)	Qual(ALT)	p-value	Antibiotic	SNP	Sample	tFreq	tCOV	pred_type
761139	C	G	291	1	0.00343642611683849	28	0.5606992	RMP	0	EMB1	10	300	TN
761139	C	T	291	1	0.00343642611683849	22	0.5606992	RMP	0	EMB1	10	300	TN
761139	C	G	474	1	0.00210970464135021	28	0.5900148	RMP	0	EMB1	10	500	TN
761139	C	A	506	2	0.00395256916996047	23.5	0.4772021	RMP	0	EMB1	1	500	TN
761139	C	A	517	1	0.00193423597678917	23	0.9180413	RMP	0	EMB1	20	500	TN
761139	C	T	517	1	0.00193423597678917	20	0.9180413	RMP	0	EMB1	20	500	TN
761139	C	T	98	1	0.0102040816326531	20	0.3724065	RMP	0	EMB1	25	100	TN
761139	C	T	291	1	0.00343642611683849	22	0.6652878	RMP	0	EMB1	25	300	TN
761139	C	T	521	2	0.00383877159309021	21	0.645325	RMP	0	EMB1	25	500	TN
761139	C	A	293	1	0.00341296928327645	23	0.6279702	RMP	0	EMB1	2	300	TN
761139	C	T	508	1	0.00196850393700787	22	0.853317	RMP	0	EMB1	2	500	TN
761139	C	T	91	1	0.010989010989011	22	0.2912419	RMP	0	EMB1	30	100	TN
761139	C	A	114	1	0.0087719298245614	23	0.2754788	RMP	0	EMB1	3	100	TN
761139	C	G	114	1	0.0087719298245614	27	0.2754788	RMP	0	EMB1	3	100	TN
761139	C	A	308	2	0.00649350649350649	23	0.2781115	RMP	0	EMB1	3	300	TN
761139	C	A	463	1	0.00215982721382289	23	0.8933854	RMP	0	EMB1	3	500	TN
761139	C	T	463	1	0.00215982721382289	20	0.8933854	RMP	0	EMB1	3	500	TN
761139	C	G	111	1	0.00900900900900901	28	0.1886382	RMP	0	EMB1	5	100	TN
761139	C	A	321	1	0.00311526479750779	24	0.7359713	RMP	0	EMB1	5	300	TN
761139	C	T	321	2	0.00623052959501558	21	0.3836346	RMP	0	EMB1	5	300	TN
761139	C	A	508	1	0.00196850393700787	23	0.8971245	RMP	0	EMB1	5	500	TN
761139	C	T	508	2	0.00393700787401575	21	0.6626369	RMP	0	EMB1	5	500	TN
761139	C	A	524	1	0.00190839694656489	23	0.8856911	RMP	0	EMB1	7	500	TN
761139	C	T	524	1	0.00190839694656489	22	0.8856911	RMP	0	EMB1	7	500	TN
761139	C	G	290	1	0.00344827586206897	28	0.4219154	RMP	0	EMB2	10	300	TN
761139	C	G	480	1	0.00208333333333333	28	0.5946161	RMP	0	EMB2	10	500	TN
761139	C	A	512	2	0.00390625	23.5	0.4827251	RMP	0	EMB2	1	500	TN
761139	C	A	510	1	0.00196078431372549	23	0.9148955	RMP	0	EMB2	20	500	TN
761139	C	T	510	1	0.00196078431372549	20	0.9148955	RMP	0	EMB2	20	500	TN
761139	C	T	101	1	0.0099009900990099	22	0.3163512	RMP	0	EMB2	25	100	TN
761139	C	T	291	1	0.00343642611683849	22	0.6652878	RMP	0	EMB2	25	300	TN
761139	C	T	494	2	0.00404858299595142	21	0.6172579	RMP	0	EMB2	25	500	TN
761139	C	A	287	1	0.00348432055749129	23	0.6207845	RMP	0	EMB2	2	300	TN
761139	C	T	504	1	0.00198412698412698	22	0.8507559	RMP	0	EMB2	2	500	TN
761139	C	A	119	1	0.00840336134453781	23	0.2852776	RMP	0	EMB2	3	100	TN
761139	C	G	119	1	0.00840336134453781	27	0.2852776	RMP	0	EMB2	3	100	TN
761139	C	A	309	1	0.00323624595469256	23	0.6475252	RMP	0	EMB2	3	300	TN
761139	C	A	461	1	0.00216919739696312	23	0.8923494	RMP	0	EMB2	3	500	TN
761139	C	T	461	1	0.00216919739696312	20	0.8923494	RMP	0	EMB2	3	500	TN
761139	C	G	118	1	0.00847457627118644	28	0.199264	RMP	0	EMB2	5	100	TN
761139	C	A	319	1	0.00313479623824451	24	0.7337715	RMP	0	EMB2	5	300	TN
761139	C	T	319	2	0.00626959247648903	21	0.3807128	RMP	0	EMB2	5	300	TN
761139	C	A	512	1	0.001953125	23	0.880066	RMP	0	EMB2	5	500	TN
761139	C	T	512	2	0.00390625	22	0.6251807	RMP	0	EMB2	5	500	TN
761139	C	A	525	1	0.0019047619047619	23	0.8863535	RMP	0	EMB2	7	500	TN
761139	C	T	525	1	0.0019047619047619	22	0.8863535	RMP	0	EMB2	7	500	TN
761139	C	G	291	1	0.00343642611683849	28	0.4237385	RMP	0	EMB3	10	300	TN
761139	C	G	474	1	0.00210970464135021	28	0.5895936	RMP	0	EMB3	10	500	TN
761139	C	A	314	1	0.00318471337579618	23	0.6529992	RMP	0	EMB3	15	300	TN
761139	C	A	507	2	0.00394477317554241	23.5	0.4782256	RMP	0	EMB3	1	500	TN
761139	C	A	507	1	0.0019723865877712	23	0.9136531	RMP	0	EMB3	20	500	TN
761139	C	T	507	1	0.0019723865877712	20	0.9136531	RMP	0	EMB3	20	500	TN
761139	C	T	287	1	0.00348432055749129	22	0.659791	RMP	0	EMB3	25	300	TN
761139	C	T	465	3	0.00645161290322581	21.33	0.2917481	RMP	0	EMB3	25	500	TN
761139	C	A	286	1	0.0034965034965035	23	0.6195012	RMP	0	EMB3	2	300	TN
761139	C	T	509	1	0.00196463654223969	22	0.8535459	RMP	0	EMB3	2	500	TN
761139	C	T	466	1	0.00214592274678112	20	0.890871	RMP	0	EMB3	30	500	TN
761139	C	A	118	1	0.00847457627118644	23	0.2839922	RMP	0	EMB3	3	100	TN
761139	C	G	118	1	0.00847457627118644	27	0.2839922	RMP	0	EMB3	3	100	TN
761139	C	A	302	1	0.0033112582781457	23	0.6386755	RMP	0	EMB3	3	300	TN
761139	C	A	461	1	0.00216919739696312	23	0.8923494	RMP	0	EMB3	3	500	TN
761139	C	T	461	1	0.00216919739696312	20	0.8923494	RMP	0	EMB3	3	500	TN
761139	C	G	113	1	0.00884955752212389	28	0.1916884	RMP	0	EMB3	5	100	TN
761139	C	A	319	1	0.00313479623824451	24	0.7340424	RMP	0	EMB3	5	300	TN
761139	C	T	319	2	0.00626959247648903	21	0.3810711	RMP	0	EMB3	5	300	TN
761139	C	A	514	1	0.00194552529182879	23	0.8810554	RMP	0	EMB3	5	500	TN
761139	C	T	514	1	0.00194552529182879	22	0.8810554	RMP	0	EMB3	5	500	TN
761139	C	A	96	1	0.0104166666666667	23	0.2745725	RMP	0	EMB3	7	100	TN
761139	C	A	522	1	0.00191570881226054	23	0.884741	RMP	0	EMB3	7	500	TN
761139	C	T	522	1	0.00191570881226054	22	0.884741	RMP	0	EMB3	7	500	TN
761139	C	G	297	1	0.00336700336700337	28	0.4295122	RMP	0	FQ1	10	300	TN
761139	C	G	472	1	0.00211864406779661	28	0.5884695	RMP	0	FQ1	10	500	TN
761139	C	G	523	1	0.00191204588910134	27	0.6676063	RMP	0	FQ1	15	500	TN
761139	C	A	512	2	0.00390625	23.5	0.4833247	RMP	0	FQ1	1	500	TN
761139	C	A	525	1	0.0019047619047619	23	0.9211532	RMP	0	FQ1	20	500	TN
761139	C	T	525	1	0.0019047619047619	20	0.9211532	RMP	0	FQ1	20	500	TN
761139	C	G	294	1	0.00340136054421769	27	0.5912675	RMP	0	FQ1	25	300	TN
761139	C	T	294	1	0.00340136054421769	22	0.5912675	RMP	0	FQ1	25	300	TN
761139	C	T	486	2	0.00411522633744856	21	0.6071732	RMP	0	FQ1	25	500	TN
761139	C	A	288	2	0.00694444444444444	23	0.2536985	RMP	0	FQ1	2	300	TN
761139	C	T	510	1	0.00196078431372549	22	0.8540976	RMP	0	FQ1	2	500	TN
761139	C	A	280	1	0.00357142857142857	24	0.5687328	RMP	0	FQ1	30	300	TN
761139	C	A	113	1	0.00884955752212389	23	0.2734279	RMP	0	FQ1	3	100	TN
761139	C	G	113	1	0.00884955752212389	27	0.2734279	RMP	0	FQ1	3	100	TN
761139	C	A	310	1	0.0032258064516129	23	0.6482888	RMP	0	FQ1	3	300	TN
761139	C	A	455	1	0.0021978021978022	23	0.8889932	RMP	0	FQ1	3	500	TN
761139	C	T	455	1	0.0021978021978022	20	0.8889932	RMP	0	FQ1	3	500	TN
761139	C	G	117	1	0.00854700854700855	28	0.1979584	RMP	0	FQ1	5	100	TN
761139	C	A	313	1	0.00319488817891374	24	0.7267889	RMP	0	FQ1	5	300	TN
761139	C	T	313	2	0.00638977635782748	21	0.3715588	RMP	0	FQ1	5	300	TN
761139	C	A	513	1	0.00194931773879142	23	0.8807568	RMP	0	FQ1	5	500	TN
761139	C	T	513	1	0.00194931773879142	22	0.8807568	RMP	0	FQ1	5	500	TN
761139	C	A	527	2	0.00379506641366224	23	0.6407432	RMP	0	FQ1	7	500	TN
761139	C	T	527	1	0.00189753320683112	22	0.8872911	RMP	0	FQ1	7	500	TN
761139	C	G	288	1	0.00347222222222222	28	0.4197263	RMP	0	FQ2	10	300	TN
761139	C	G	472	1	0.00211864406779661	28	0.5884695	RMP	0	FQ2	10	500	TN
761139	C	A	508	3	0.00590551181102362	23.33	0.2278835	RMP	0	FQ2	1	500	TN
761139	C	A	515	1	0.00194174757281553	23	0.8638018	RMP	0	FQ2	20	500	TN
761139	C	G	515	1	0.00194174757281553	27	0.8638018	RMP	0	FQ2	20	500	TN
761139	C	T	515	1	0.00194174757281553	20	0.8638018	RMP	0	FQ2	20	500	TN
761139	C	T	282	1	0.00354609929078014	22	0.6550344	RMP	0	FQ2	25	300	TN
761139	C	T	486	2	0.00411522633744856	21	0.6071732	RMP	0	FQ2	25	500	TN
761139	C	A	288	1	0.00347222222222222	23	0.6220636	RMP	0	FQ2	2	300	TN
761139	C	T	510	1	0.00196078431372549	22	0.8540976	RMP	0	FQ2	2	500	TN
761139	C	G	487	1	0.00205338809034908	28	0.6016088	RMP	0	FQ2	30	500	TN
761139	C	A	119	1	0.00840336134453781	23	0.2856468	RMP	0	FQ2	3	100	TN
761139	C	G	119	1	0.00840336134453781	27	0.2856468	RMP	0	FQ2	3	100	TN
761139	C	A	310	1	0.0032258064516129	23	0.6482888	RMP	0	FQ2	3	300	TN
761139	C	A	455	1	0.0021978021978022	23	0.8889932	RMP	0	FQ2	3	500	TN
761139	C	T	455	1	0.0021978021978022	20	0.8889932	RMP	0	FQ2	3	500	TN
761139	C	A	114	1	0.0087719298245614	23	0.2574893	RMP	0	FQ2	5	100	TN
761139	C	G	114	1	0.0087719298245614	28	0.2574893	RMP	0	FQ2	5	100	TN
761139	C	A	313	1	0.00319488817891374	24	0.7267889	RMP	0	FQ2	5	300	TN
761139	C	T	313	2	0.00638977635782748	21	0.3715588	RMP	0	FQ2	5	300	TN
761139	C	A	512	1	0.001953125	23	0.880066	RMP	0	FQ2	5	500	TN
761139	C	T	512	1	0.001953125	22	0.880066	RMP	0	FQ2	5	500	TN
761139	C	A	527	2	0.00379506641366224	23	0.6407432	RMP	0	FQ2	7	500	TN
761139	C	T	527	1	0.00189753320683112	22	0.8872911	RMP	0	FQ2	7	500	TN
761139	C	A	288	1	0.00347222222222222	23	0.5297287	RMP	0	FQ3	10	300	TN
761139	C	G	288	1	0.00347222222222222	28	0.5297287	RMP	0	FQ3	10	300	TN
761139	C	A	467	1	0.00214132762312634	23	0.7038208	RMP	0	FQ3	10	500	TN
761139	C	G	467	1	0.00214132762312634	28	0.7038208	RMP	0	FQ3	10	500	TN
761139	C	A	261	1	0.00383141762452107	23	0.5847034	RMP	0	FQ3	1	300	TN
761139	C	A	506	2	0.00395256916996047	23.5	0.4766052	RMP	0	FQ3	1	500	TN
761139	C	A	510	1	0.00196078431372549	23	0.9150568	RMP	0	FQ3	20	500	TN
761139	C	T	510	1	0.00196078431372549	20	0.9150568	RMP	0	FQ3	20	500	TN
761139	C	T	288	1	0.00347222222222222	22	0.6627583	RMP	0	FQ3	25	300	TN
761139	C	T	480	2	0.00416666666666667	21	0.6016927	RMP	0	FQ3	25	500	TN
761139	C	A	291	1	0.00343642611683849	23	0.6262991	RMP	0	FQ3	2	300	TN
761139	C	T	503	1	0.00198807157057654	22	0.8498634	RMP	0	FQ3	2	500	TN
761139	C	A	88	1	0.0113636363636364	23	0.2584657	RMP	0	FQ3	30	100	TN
761139	C	T	278	1	0.00359712230215827	20	0.7332728	RMP	0	FQ3	30	300	TN
761139	C	T	456	1	0.00219298245614035	20	0.8849847	RMP	0	FQ3	30	500	TN
761139	C	A	115	2	0.0173913043478261	23	0.04233567	RMP	0	FQ3	3	100	FP
761139	C	G	115	1	0.00869565217391304	27	0.2775239	RMP	0	FQ3	3	100	TN
761139	C	A	303	1	0.0033003300330033	23	0.6398914	RMP	0	FQ3	3	300	TN
761139	C	A	461	1	0.00216919739696312	23	0.8921647	RMP	0	FQ3	3	500	TN
761139	C	T	461	1	0.00216919739696312	20	0.8921647	RMP	0	FQ3	3	500	TN
761139	C	G	113	1	0.00884955752212389	28	0.1914903	RMP	0	FQ3	5	100	TN
761139	C	A	319	1	0.00313479623824451	24	0.7335005	RMP	0	FQ3	5	300	TN
761139	C	T	319	2	0.00626959247648903	21	0.3803546	RMP	0	FQ3	5	300	TN
761139	C	A	512	1	0.001953125	23	0.8802615	RMP	0	FQ3	5	500	TN
761139	C	T	512	1	0.001953125	22	0.8802615	RMP	0	FQ3	5	500	TN
761139	C	A	525	1	0.0019047619047619	23	0.8863535	RMP	0	FQ3	7	500	TN
761139	C	T	525	1	0.0019047619047619	22	0.8863535	RMP	0	FQ3	7	500	TN
761139	C	G	286	1	0.0034965034965035	28	0.4171663	RMP	0	INH2	10	300	TN
761139	C	G	475	1	0.00210526315789474	28	0.590364	RMP	0	INH2	10	500	TN
761139	C	A	505	2	0.00396039603960396	23.5	0.4755809	RMP	0	INH2	1	500	TN
761139	C	G	317	1	0.00315457413249211	27	0.4890372	RMP	0	INH2	20	300	TN
761139	C	A	512	1	0.001953125	23	0.9157139	RMP	0	INH2	20	500	TN
761139	C	T	512	1	0.001953125	20	0.9157139	RMP	0	INH2	20	500	TN
761139	C	T	306	1	0.00326797385620915	22	0.6836483	RMP	0	INH2	25	300	TN
761139	C	T	496	3	0.00604838709677419	21.33	0.3257664	RMP	0	INH2	25	500	TN
761139	C	A	293	1	0.00341296928327645	23	0.6279702	RMP	0	INH2	2	300	TN
761139	C	T	509	1	0.00196463654223969	22	0.8532212	RMP	0	INH2	2	500	TN
761139	C	A	116	1	0.00862068965517241	23	0.2797449	RMP	0	INH2	3	100	TN
761139	C	G	116	1	0.00862068965517241	27	0.2797449	RMP	0	INH2	3	100	TN
761139	C	A	306	1	0.00326797385620915	23	0.6439386	RMP	0	INH2	3	300	TN
761139	C	A	459	1	0.00217864923747277	23	0.8914889	RMP	0	INH2	3	500	TN
761139	C	T	459	1	0.00217864923747277	20	0.8914889	RMP	0	INH2	3	500	TN
761139	C	G	111	1	0.00900900900900901	28	0.1884428	RMP	0	INH2	5	100	TN
761139	C	A	317	1	0.00315457413249211	24	0.7318249	RMP	0	INH2	5	300	TN
761139	C	T	317	2	0.00630914826498423	21	0.3781418	RMP	0	INH2	5	300	TN
761139	C	A	510	1	0.00196078431372549	23	0.8792647	RMP	0	INH2	5	500	TN
761139	C	T	510	1	0.00196078431372549	22	0.8792647	RMP	0	INH2	5	500	TN
761139	C	A	526	1	0.00190114068441065	23	0.8864436	RMP	0	INH2	7	500	TN
761139	C	T	526	1	0.00190114068441065	22	0.8864436	RMP	0	INH2	7	500	TN
761139	C	G	294	1	0.00340136054421769	28	0.4266361	RMP	0	INH3	10	300	TN
761139	C	G	474	1	0.00210970464135021	28	0.5895936	RMP	0	INH3	10	500	TN
761139	C	G	326	1	0.00306748466257669	27	0.4994839	RMP	0	INH3	15	300	TN
761139	C	A	508	2	0.00393700787401575	23.5	0.4792479	RMP	0	INH3	1	500	TN
761139	C	A	513	1	0.00194931773879142	23	0.91628	RMP	0	INH3	20	500	TN
761139	C	T	513	2	0.00389863547758285	20	0.7081283	RMP	0	INH3	20	500	TN
761139	C	A	100	1	0.01	24	0.2579184	RMP	0	INH3	25	100	TN
761139	C	T	297	1	0.00336700336700337	22	0.6727565	RMP	0	INH3	25	300	TN
761139	C	G	514	1	0.00194552529182879	28	0.7912463	RMP	0	INH3	25	500	TN
761139	C	T	514	2	0.00389105058365759	21	0.4637138	RMP	0	INH3	25	500	TN
761139	C	A	291	1	0.00343642611683849	23	0.6258749	RMP	0	INH3	2	300	TN
761139	C	T	504	1	0.00198412698412698	22	0.8510832	RMP	0	INH3	2	500	TN
761139	C	A	117	1	0.00854700854700855	23	0.2812318	RMP	0	INH3	3	100	TN
761139	C	G	117	1	0.00854700854700855	27	0.2812318	RMP	0	INH3	3	100	TN
761139	C	A	306	1	0.00326797385620915	23	0.6435146	RMP	0	INH3	3	300	TN
761139	C	A	458	1	0.00218340611353712	23	0.8907766	RMP	0	INH3	3	500	TN
761139	C	T	458	1	0.00218340611353712	20	0.8907766	RMP	0	INH3	3	500	TN
761139	C	G	114	1	0.0087719298245614	28	0.1932093	RMP	0	INH3	5	100	TN
761139	C	A	316	1	0.00316455696202532	24	0.7301655	RMP	0	INH3	5	300	TN
761139	C	T	316	2	0.00632911392405063	21	0.3759632	RMP	0	INH3	5	300	TN
761139	C	A	510	2	0.00392156862745098	23.5	0.6022773	RMP	0	INH3	5	500	TN
761139	C	T	510	1	0.00196078431372549	22	0.8690363	RMP	0	INH3	5	500	TN
761139	C	A	517	1	0.00193423597678917	23	0.8825244	RMP	0	INH3	7	500	TN
761139	C	T	517	1	0.00193423597678917	22	0.8825244	RMP	0	INH3	7	500	TN
761139	C	A	81	7	0.0864197530864197	23.43	0.00946475	RMP	1	MDR1	10	100	TP
761139	C	A	293	32	0.109215017064846	23.28	3.47936e-35	RMP	1	MDR1	10	300	TP
761139	C	G	293	1	0.00341296928327645	28	0.5282016	RMP	0	MDR1	10	300	TN
761139	C	A	484	62	0.128099173553719	23.08	2.12595e-76	RMP	1	MDR1	10	500	TP
761139	C	G	484	1	0.00206611570247934	28	0.7147299	RMP	0	MDR1	10	500	TN
761139	C	A	93	12	0.129032258064516	23.08	6.2964e-10	RMP	1	MDR1	15	100	TP
761139	C	A	326	57	0.174846625766871	23.14	4.40565e-72	RMP	1	MDR1	15	300	TP
761139	C	A	516	69	0.133720930232558	23	2.25473e-79	RMP	1	MDR1	15	500	TP
761139	C	A	121	1	0.00826446280991736	23	0.3327472	RMP	1	MDR1	1	100	FN
761139	C	A	264	5	0.0189393939393939	23.2	0.001948726	RMP	1	MDR1	1	300	TP
761139	C	A	505	3	0.00594059405940594	23.33	0.2253479	RMP	1	MDR1	1	500	FN
761139	C	A	106	20	0.188679245283019	23.25	3.24894e-23	RMP	1	MDR1	20	100	TP
761139	C	A	308	55	0.178571428571429	23.02	1.19399e-69	RMP	1	MDR1	20	300	TP
761139	C	A	506	95	0.187747035573123	23.28	8.86164e-112	RMP	1	MDR1	20	500	TP
761139	C	T	506	1	0.00197628458498024	20	0.9085948	RMP	0	MDR1	20	500	TN
761139	C	A	100	24	0.24	23.17	2.6331e-29	RMP	1	MDR1	25	100	TP
761139	C	T	100	1	0.01	22	0.3353711	RMP	0	MDR1	25	100	TN
761139	C	A	288	69	0.239583333333333	23.3	1.22421e-92	RMP	1	MDR1	25	300	TP
761139	C	T	288	1	0.00347222222222222	22	0.6885898	RMP	0	MDR1	25	300	TN
761139	C	A	500	131	0.262	23.1	7.66019e-179	RMP	1	MDR1	25	500	TP
761139	C	T	500	3	0.006	20.67	0.3965409	RMP	0	MDR1	25	500	TN
761139	C	A	108	3	0.0277777777777778	23.33	0.005440092	RMP	1	MDR1	2	100	TP
761139	C	A	289	6	0.0207612456747405	23	0.0005020235	RMP	1	MDR1	2	300	TP
761139	C	A	504	7	0.0138888888888889	23.29	0.00497893	RMP	1	MDR1	2	500	TP
761139	C	T	504	1	0.00198412698412698	22	0.8709968	RMP	0	MDR1	2	500	TN
761139	C	A	93	32	0.344086021505376	23.19	3.34334e-49	RMP	1	MDR1	30	100	TP
761139	C	A	277	89	0.32129963898917	23.1	1.97617e-141	RMP	1	MDR1	30	300	TP
761139	C	A	467	139	0.297644539614561	23.21	1.39145e-218	RMP	1	MDR1	30	500	TP
761139	C	A	118	6	0.0508474576271186	23.17	1.18006	RMP	1	MDR1	3	100	TP
761139	C	G	118	1	0.00847457627118644	27	0.2805161	RMP	0	MDR1	3	100	TN
761139	C	A	310	12	0.0387096774193548	23	1.1089e-05	RMP	1	MDR1	3	300	TP
761139	C	A	458	13	0.0283842794759825	23.15	0.487328	RMP	1	MDR1	3	500	TP
761139	C	T	458	1	0.00218340611353712	20	0.8879659	RMP	0	MDR1	3	500	TN
761139	C	A	111	1	0.00900900900900901	23	0.2516491	RMP	1	MDR1	5	100	FN
761139	C	G	111	1	0.00900900900900901	28	0.2516491	RMP	0	MDR1	5	100	TN
761139	C	A	316	13	0.0411392405063291	23.23	0.00258048	RMP	1	MDR1	5	300	TP
761139	C	T	316	2	0.00632911392405063	21	0.4042734	RMP	0	MDR1	5	300	TN
761139	C	A	510	24	0.0470588235294118	23.33	4.58495e-12	RMP	1	MDR1	5	500	TP
761139	C	T	510	2	0.00392156862745098	22	0.6093514	RMP	0	MDR1	5	500	TN
761139	C	A	94	4	0.0425531914893617	23.75	0.0002142493	RMP	1	MDR1	7	100	TP
761139	C	A	303	25	0.0825082508250825	23.08	1.16627e-20	RMP	1	MDR1	7	300	TP
761139	C	A	518	31	0.0598455598455598	23.16	8.42008e-20	RMP	1	MDR1	7	500	TP
761139	C	T	518	1	0.00193050193050193	22	0.8797034	RMP	0	MDR1	7	500	TN
761139	C	G	285	1	0.00350877192982456	28	0.41498	RMP	0	MDR2	10	300	TN
761139	C	G	467	1	0.00214132762312634	28	0.5820585	RMP	0	MDR2	10	500	TN
761139	C	A	510	2	0.00392156862745098	23.5	0.4806901	RMP	0	MDR2	1	500	TN
761139	C	G	113	1	0.00884955752212389	28	0.1910946	RMP	0	MDR2	20	100	TN
761139	C	A	529	1	0.00189035916824197	23	0.9208238	RMP	0	MDR2	20	500	TN
761139	C	T	529	1	0.00189035916824197	20	0.9208238	RMP	0	MDR2	20	500	TN
761139	C	T	277	1	0.0036101083032491	22	0.6425263	RMP	0	MDR2	25	300	TN
761139	C	T	501	2	0.00399201596806387	21	0.6148938	RMP	0	MDR2	25	500	TN
761139	C	A	290	1	0.00344827586206897	23	0.6241846	RMP	0	MDR2	2	300	TN
761139	C	T	503	1	0.00198807157057654	22	0.8505195	RMP	0	MDR2	2	500	TN
761139	C	A	489	1	0.00204498977505112	23	0.8010006	RMP	0	MDR2	30	500	TN
761139	C	A	115	1	0.00869565217391304	23	0.2777045	RMP	0	MDR2	3	100	TN
761139	C	G	115	1	0.00869565217391304	27	0.2777045	RMP	0	MDR2	3	100	TN
761139	C	A	308	1	0.00324675324675325	23	0.6454858	RMP	0	MDR2	3	300	TN
761139	C	A	461	1	0.00216919739696312	23	0.8919799	RMP	0	MDR2	3	500	TN
761139	C	T	461	1	0.00216919739696312	20	0.8919799	RMP	0	MDR2	3	500	TN
761139	C	G	116	1	0.00862068965517241	28	0.195838	RMP	0	MDR2	5	100	TN
761139	C	A	320	1	0.003125	24	0.7343321	RMP	0	MDR2	5	300	TN
761139	C	T	320	2	0.00625	21	0.3814568	RMP	0	MDR2	5	300	TN
761139	C	A	512	1	0.001953125	23	0.8794783	RMP	0	MDR2	5	500	TN
761139	C	T	512	1	0.001953125	22	0.8794783	RMP	0	MDR2	5	500	TN
761139	C	A	520	1	0.00192307692307692	23	0.883205	RMP	0	MDR2	7	500	TN
761139	C	T	520	1	0.00192307692307692	22	0.883205	RMP	0	MDR2	7	500	TN
761139	C	G	299	1	0.00334448160535117	28	0.4320344	RMP	0	MDR3	10	300	TN
761139	C	G	457	1	0.00218818380743982	28	0.5762729	RMP	0	MDR3	10	500	TN
761139	C	A	507	2	0.00394477317554241	23.5	0.4776283	RMP	0	MDR3	1	500	TN
761139	C	G	311	1	0.00321543408360129	28	0.4455372	RMP	0	MDR3	20	300	TN
761139	C	A	511	1	0.00195694716242661	23	0.8457924	RMP	0	MDR3	20	500	TN
761139	C	G	511	1	0.00195694716242661	28	0.8457924	RMP	0	MDR3	20	500	TN
761139	C	T	511	2	0.00391389432485323	20	0.5569801	RMP	0	MDR3	20	500	TN
761139	C	T	280	1	0.00357142857142857	22	0.6511495	RMP	0	MDR3	25	300	TN
761139	C	T	479	2	0.00417536534446764	21	0.5993137	RMP	0	MDR3	25	500	TN
761139	C	A	291	1	0.00343642611683849	23	0.6258749	RMP	0	MDR3	2	300	TN
761139	C	T	507	1	0.0019723865877712	22	0.8524362	RMP	0	MDR3	2	500	TN
761139	C	A	483	1	0.0020703933747412	23	0.8022198	RMP	0	MDR3	30	500	TN
761139	C	A	117	1	0.00854700854700855	23	0.2817795	RMP	0	MDR3	3	100	TN
761139	C	G	117	1	0.00854700854700855	27	0.2817795	RMP	0	MDR3	3	100	TN
761139	C	A	304	1	0.00328947368421053	23	0.6411032	RMP	0	MDR3	3	300	TN
761139	C	A	464	1	0.0021551724137931	23	0.8938996	RMP	0	MDR3	3	500	TN
761139	C	T	464	1	0.0021551724137931	20	0.8938996	RMP	0	MDR3	3	500	TN
761139	C	G	113	1	0.00884955752212389	28	0.1914903	RMP	0	MDR3	5	100	TN
761139	C	A	322	1	0.0031055900621118	24	0.7370644	RMP	0	MDR3	5	300	TN
761139	C	T	322	2	0.0062111801242236	21	0.3850933	RMP	0	MDR3	5	300	TN
761139	C	A	506	1	0.00197628458498024	23	0.8770479	RMP	0	MDR3	5	500	TN
761139	C	T	506	1	0.00197628458498024	22	0.8770479	RMP	0	MDR3	5	500	TN
761139	C	A	517	1	0.00193423597678917	23	0.8825244	RMP	0	MDR3	7	500	TN
761139	C	T	517	1	0.00193423597678917	22	0.8825244	RMP	0	MDR3	7	500	TN
761139	C	G	283	1	0.00353356890459364	28	0.4142174	RMP	0	PZA1	10	300	TN
761139	C	G	458	1	0.00218340611353712	28	0.5770683	RMP	0	PZA1	10	500	TN
761139	C	A	507	2	0.00394477317554241	23.5	0.4776283	RMP	0	PZA1	1	500	TN
761139	C	A	511	1	0.00195694716242661	23	0.9153057	RMP	0	PZA1	20	500	TN
761139	C	T	511	1	0.00195694716242661	20	0.9153057	RMP	0	PZA1	20	500	TN
761139	C	T	303	1	0.0033003300330033	22	0.6804791	RMP	0	PZA1	25	300	TN
761139	C	A	514	1	0.00194552529182879	25	0.8609625	RMP	0	PZA1	25	500	TN
761139	C	T	514	2	0.00389105058365759	21	0.5861128	RMP	0	PZA1	25	500	TN
761139	C	A	290	1	0.00344827586206897	23	0.6246088	RMP	0	PZA1	2	300	TN
761139	C	T	508	1	0.00196850393700787	22	0.8526668	RMP	0	PZA1	2	500	TN
761139	C	A	116	1	0.00862068965517241	23	0.2795633	RMP	0	PZA1	3	100	TN
761139	C	G	116	1	0.00862068965517241	27	0.2795633	RMP	0	PZA1	3	100	TN
761139	C	A	310	1	0.0032258064516129	23	0.647865	RMP	0	PZA1	3	300	TN
761139	C	A	462	1	0.00216450216450216	23	0.8930527	RMP	0	PZA1	3	500	TN
761139	C	T	462	1	0.00216450216450216	20	0.8930527	RMP	0	PZA1	3	500	TN
761139	C	G	113	1	0.00884955752212389	28	0.1914903	RMP	0	PZA1	5	100	TN
761139	C	A	320	1	0.003125	24	0.735415	RMP	0	PZA1	5	300	TN
761139	C	T	320	2	0.00625	21	0.3828928	RMP	0	PZA1	5	300	TN
761139	C	A	516	1	0.00193798449612403	23	0.8822306	RMP	0	PZA1	5	500	TN
761139	C	T	516	1	0.00193798449612403	22	0.8822306	RMP	0	PZA1	5	500	TN
761139	C	A	525	1	0.0019047619047619	23	0.8863535	RMP	0	PZA1	7	500	TN
761139	C	T	525	1	0.0019047619047619	22	0.8863535	RMP	0	PZA1	7	500	TN
761139	C	A	288	1	0.00347222222222222	23	0.529456	RMP	0	PZA3	10	300	TN
761139	C	G	288	1	0.00347222222222222	28	0.529456	RMP	0	PZA3	10	300	TN
761139	C	G	485	1	0.00206185567010309	28	0.598411	RMP	0	PZA3	10	500	TN
761139	C	A	513	2	0.00389863547758285	23.5	0.4843408	RMP	0	PZA3	1	500	TN
761139	C	A	514	1	0.00194552529182879	23	0.8471446	RMP	0	PZA3	20	500	TN
761139	C	G	514	1	0.00194552529182879	28	0.8471446	RMP	0	PZA3	20	500	TN
761139	C	T	514	2	0.00389105058365759	20	0.5595168	RMP	0	PZA3	20	500	TN
761139	C	T	294	1	0.00340136054421769	22	0.6703093	RMP	0	PZA3	25	300	TN
761139	C	T	477	2	0.00419287211740042	21	0.5982955	RMP	0	PZA3	25	500	TN
761139	C	A	290	1	0.00344827586206897	23	0.6246088	RMP	0	PZA3	2	300	TN
761139	C	T	512	1	0.001953125	22	0.8551947	RMP	0	PZA3	2	500	TN
761139	C	A	88	1	0.0113636363636364	23	0.2571897	RMP	0	PZA3	30	100	TN
761139	C	G	280	1	0.00357142857142857	28	0.4098102	RMP	0	PZA3	30	300	TN
761139	C	A	113	1	0.00884955752212389	22	0.2917358	RMP	0	PZA3	3	100	TN
761139	C	G	113	1	0.00884955752212389	27	0.2917358	RMP	0	PZA3	3	100	TN
761139	C	A	313	1	0.00319488817891374	23	0.6518276	RMP	0	PZA3	3	300	TN
761139	C	A	472	1	0.00211864406779661	23	0.8981042	RMP	0	PZA3	3	500	TN
761139	C	T	472	1	0.00211864406779661	20	0.8981042	RMP	0	PZA3	3	500	TN
761139	C	G	119	1	0.00840336134453781	28	0.2009771	RMP	0	PZA3	5	100	TN
761139	C	A	330	1	0.00303030303030303	24	0.7459154	RMP	0	PZA3	5	300	TN
761139	C	T	330	2	0.00606060606060606	21	0.3970735	RMP	0	PZA3	5	300	TN
761139	C	A	507	1	0.0019723865877712	23	0.8777538	RMP	0	PZA3	5	500	TN
761139	C	T	507	1	0.0019723865877712	22	0.8777538	RMP	0	PZA3	5	500	TN
761139	C	A	524	1	0.00190839694656489	23	0.8858817	RMP	0	PZA3	7	500	TN
761139	C	T	524	1	0.00190839694656489	22	0.8858817	RMP	0	PZA3	7	500	TN
761139	C	G	288	1	0.00347222222222222	28	0.4197263	RMP	0	RMP1	10	300	TN
761139	C	G	469	1	0.00213219616204691	28	0.5861405	RMP	0	RMP1	10	500	TN
761139	C	A	509	2	0.00392927308447937	23.5	0.4802689	RMP	0	RMP1	1	500	TN
761139	C	A	534	1	0.00187265917602996	23	0.9240621	RMP	0	RMP1	20	500	TN
761139	C	T	534	1	0.00187265917602996	20	0.9240621	RMP	0	RMP1	20	500	TN
761139	C	T	290	1	0.00344827586206897	22	0.6636038	RMP	0	RMP1	25	300	TN
761139	C	T	370	2	0.00540540540540541	21	0.4625305	RMP	0	RMP1	25	500	TN
761139	C	A	290	1	0.00344827586206897	23	0.6250329	RMP	0	RMP1	2	300	TN
761139	C	T	506	1	0.00197628458498024	22	0.8518782	RMP	0	RMP1	2	500	TN
761139	C	T	473	1	0.00211416490486258	22	0.8318864	RMP	0	RMP1	30	500	TN
761139	C	A	120	1	0.00833333333333333	22	0.3072954	RMP	0	RMP1	3	100	TN
761139	C	G	120	1	0.00833333333333333	27	0.3072954	RMP	0	RMP1	3	100	TN
761139	C	A	308	1	0.00324675324675325	23	0.6459097	RMP	0	RMP1	3	300	TN
761139	C	A	466	1	0.00214592274678112	23	0.8949206	RMP	0	RMP1	3	500	TN
761139	C	T	466	1	0.00214592274678112	20	0.8949206	RMP	0	RMP1	3	500	TN
761139	C	G	115	1	0.00869565217391304	28	0.1947272	RMP	0	RMP1	5	100	TN
761139	C	A	324	1	0.00308641975308642	24	0.739237	RMP	0	RMP1	5	300	TN
761139	C	T	324	2	0.00617283950617284	21	0.3880061	RMP	0	RMP1	5	300	TN
761139	C	A	506	1	0.00197628458498024	23	0.8770479	RMP	0	RMP1	5	500	TN
761139	C	T	506	1	0.00197628458498024	22	0.8770479	RMP	0	RMP1	5	500	TN
761139	C	A	521	1	0.00191938579654511	23	0.8842629	RMP	0	RMP1	7	500	TN
761139	C	T	521	1	0.00191938579654511	22	0.8842629	RMP	0	RMP1	7	500	TN
761139	C	G	297	1	0.00336700336700337	28	0.4291433	RMP	0	RMP2	10	300	TN
761139	C	G	475	1	0.00210526315789474	28	0.5907853	RMP	0	RMP2	10	500	TN
761139	C	G	308	1	0.00324675324675325	28	0.4423739	RMP	0	RMP2	15	300	TN
761139	C	A	512	2	0.00390625	23.5	0.4833247	RMP	0	RMP2	1	500	TN
761139	C	A	305	1	0.00327868852459016	23	0.6406144	RMP	0	RMP2	20	300	TN
761139	C	A	511	2	0.00391389432485323	23	0.705317	RMP	0	RMP2	20	500	TN
761139	C	T	511	1	0.00195694716242661	20	0.9151447	RMP	0	RMP2	20	500	TN
761139	C	T	285	1	0.00350877192982456	22	0.6589182	RMP	0	RMP2	25	300	TN
761139	C	T	370	2	0.00540540540540541	21	0.4625305	RMP	0	RMP2	25	500	TN
761139	C	A	288	1	0.00347222222222222	23	0.6220636	RMP	0	RMP2	2	300	TN
761139	C	T	503	1	0.00198807157057654	22	0.8501916	RMP	0	RMP2	2	500	TN
761139	C	A	278	1	0.00359712230215827	23	0.5434303	RMP	0	RMP2	30	300	TN
761139	C	G	278	1	0.00359712230215827	27	0.5434303	RMP	0	RMP2	30	300	TN
761139	C	A	118	1	0.00847457627118644	23	0.2836247	RMP	0	RMP2	3	100	TN
761139	C	G	118	1	0.00847457627118644	27	0.2836247	RMP	0	RMP2	3	100	TN
761139	C	A	310	1	0.0032258064516129	23	0.6482888	RMP	0	RMP2	3	300	TN
761139	C	A	466	1	0.00214592274678112	23	0.8949206	RMP	0	RMP2	3	500	TN
761139	C	T	466	1	0.00214592274678112	20	0.8949206	RMP	0	RMP2	3	500	TN
761139	C	G	119	1	0.00840336134453781	28	0.2005642	RMP	0	RMP2	5	100	TN
761139	C	A	324	1	0.00308641975308642	24	0.739237	RMP	0	RMP2	5	300	TN
761139	C	T	324	2	0.00617283950617284	21	0.3880061	RMP	0	RMP2	5	300	TN
761139	C	A	510	1	0.00196078431372549	23	0.8790683	RMP	0	RMP2	5	500	TN
761139	C	T	510	1	0.00196078431372549	22	0.8790683	RMP	0	RMP2	5	500	TN
761139	C	A	521	1	0.00191938579654511	23	0.8842629	RMP	0	RMP2	7	500	TN
761139	C	T	521	1	0.00191938579654511	22	0.8842629	RMP	0	RMP2	7	500	TN
761139	C	G	286	1	0.0034965034965035	28	0.417529	RMP	0	SM1	10	300	TN
761139	C	G	462	1	0.00216450216450216	28	0.580655	RMP	0	SM1	10	500	TN
761139	C	A	510	2	0.00392156862745098	23.5	0.4812888	RMP	0	SM1	1	500	TN
761139	C	A	324	1	0.00308641975308642	23	0.6640784	RMP	0	SM1	20	300	TN
761139	C	A	510	1	0.00196078431372549	23	0.9148955	RMP	0	SM1	20	500	TN
761139	C	T	510	1	0.00196078431372549	20	0.9148955	RMP	0	SM1	20	500	TN
761139	C	T	295	1	0.00338983050847458	22	0.6711295	RMP	0	SM1	25	300	TN
761139	C	T	499	3	0.00601202404809619	21.33	0.3309582	RMP	0	SM1	25	500	TN
761139	C	A	292	1	0.00342465753424658	23	0.6271368	RMP	0	SM1	2	300	TN
761139	C	T	509	1	0.00196463654223969	22	0.8535459	RMP	0	SM1	2	500	TN
761139	C	A	116	1	0.00862068965517241	23	0.2795633	RMP	0	SM1	3	100	TN
761139	C	G	116	1	0.00862068965517241	27	0.2795633	RMP	0	SM1	3	100	TN
761139	C	A	309	1	0.00323624595469256	23	0.6471013	RMP	0	SM1	3	300	TN
761139	C	A	458	1	0.00218340611353712	23	0.8907766	RMP	0	SM1	3	500	TN
761139	C	T	458	1	0.00218340611353712	20	0.8907766	RMP	0	SM1	3	500	TN
761139	C	G	116	1	0.00862068965517241	28	0.1962423	RMP	0	SM1	5	100	TN
761139	C	A	316	1	0.00316455696202532	24	0.7307091	RMP	0	SM1	5	300	TN
761139	C	T	316	2	0.00632911392405063	21	0.376675	RMP	0	SM1	5	300	TN
761139	C	A	509	1	0.00196463654223969	23	0.8787631	RMP	0	SM1	5	500	TN
761139	C	T	509	1	0.00196463654223969	22	0.8787631	RMP	0	SM1	5	500	TN
761139	C	A	298	1	0.00335570469798658	23	0.6329222	RMP	0	SM1	7	300	TN
761139	C	A	530	1	0.00188679245283019	23	0.8888709	RMP	0	SM1	7	500	TN
761139	C	T	530	1	0.00188679245283019	22	0.8888709	RMP	0	SM1	7	500	TN
761139	C	G	293	1	0.00341296928327645	28	0.4255503	RMP	0	SM2	10	300	TN
761139	C	G	463	3	0.00647948164146868	28	0.05754297	RMP	0	SM2	10	500	TN
761139	C	A	509	2	0.00392927308447937	23.5	0.4796707	RMP	0	SM2	1	500	TN
761139	C	A	517	1	0.00193423597678917	23	0.9178835	RMP	0	SM2	20	500	TN
761139	C	T	517	1	0.00193423597678917	20	0.9178835	RMP	0	SM2	20	500	TN
761139	C	T	293	1	0.00341296928327645	22	0.6682183	RMP	0	SM2	25	300	TN
761139	C	T	493	2	0.00405679513184584	21	0.6161618	RMP	0	SM2	25	500	TN
761139	C	A	287	1	0.00348432055749129	23	0.6207845	RMP	0	SM2	2	300	TN
761139	C	T	508	1	0.00196850393700787	22	0.8529921	RMP	0	SM2	2	500	TN
761139	C	A	284	2	0.00704225352112676	23	0.2467062	RMP	0	SM2	30	300	TN
761139	C	A	489	1	0.00204498977505112	23	0.8068946	RMP	0	SM2	30	500	TN
761139	C	A	114	1	0.0087719298245614	23	0.2756583	RMP	0	SM2	3	100	TN
761139	C	G	114	1	0.0087719298245614	27	0.2756583	RMP	0	SM2	3	100	TN
761139	C	A	305	1	0.00327868852459016	23	0.6423109	RMP	0	SM2	3	300	TN
761139	C	A	458	1	0.00218340611353712	23	0.8907766	RMP	0	SM2	3	500	TN
761139	C	T	458	1	0.00218340611353712	20	0.8907766	RMP	0	SM2	3	500	TN
761139	C	G	114	1	0.0087719298245614	28	0.1928104	RMP	0	SM2	5	100	TN
761139	C	A	316	1	0.00316455696202532	24	0.7304374	RMP	0	SM2	5	300	TN
761139	C	T	316	2	0.00632911392405063	21	0.376319	RMP	0	SM2	5	300	TN
761139	C	A	514	1	0.00194552529182879	23	0.8810554	RMP	0	SM2	5	500	TN
761139	C	T	514	1	0.00194552529182879	22	0.8810554	RMP	0	SM2	5	500	TN
761139	C	A	513	1	0.00194931773879142	23	0.8807568	RMP	0	SM2	7	500	TN
761139	C	T	513	1	0.00194931773879142	22	0.8807568	RMP	0	SM2	7	500	TN
761139	C	A	81	7	0.0864197530864197	23	0.0133492	RMP	1	XDR1	10	100	TP
761139	C	A	293	32	0.109215017064846	23.16	4.64398e-35	RMP	1	XDR1	10	300	TP
761139	C	G	293	1	0.00341296928327645	28	0.5314738	RMP	0	XDR1	10	300	TN
761139	C	A	458	36	0.0786026200873362	23.19	7.67588e-36	RMP	1	XDR1	10	500	TP
761139	C	G	458	1	0.00218340611353712	28	0.6917815	RMP	0	XDR1	10	500	TN
761139	C	A	95	14	0.147368421052632	23.07	3.38665e-14	RMP	1	XDR1	15	100	TP
761139	C	A	305	37	0.121311475409836	23.7	4.40041e-40	RMP	1	XDR1	15	300	TP
761139	C	A	521	74	0.142034548944338	23.12	6.67339e-88	RMP	1	XDR1	15	500	TP
761139	C	A	121	1	0.00826446280991736	23	0.3327472	RMP	1	XDR1	1	100	FN
761139	C	A	262	3	0.0114503816793893	23	0.05940472	RMP	1	XDR1	1	300	FN
761139	C	A	510	8	0.0156862745098039	23.5	0.0002711221	RMP	1	XDR1	1	500	TP
761139	C	A	107	21	0.196261682242991	23.43	3.54036e-25	RMP	1	XDR1	20	100	TP
761139	C	A	309	56	0.181229773462783	22.98	2.84759e-71	RMP	1	XDR1	20	300	TP
761139	C	A	519	105	0.202312138728324	23.16	7.5981e-134	RMP	1	XDR1	20	500	TP
761139	C	T	519	3	0.00578034682080925	21.33	0.3857208	RMP	0	XDR1	20	500	TN
761139	C	A	100	25	0.25	23.32	1.04924e-33	RMP	1	XDR1	25	100	TP
761139	C	A	293	74	0.252559726962457	23.24	1.99643e-101	RMP	1	XDR1	25	300	TP
761139	C	T	293	1	0.00341296928327645	22	0.6965044	RMP	0	XDR1	25	300	TN
761139	C	A	492	122	0.247967479674797	22.98	9.1694e-164	RMP	1	XDR1	25	500	TP
761139	C	T	492	2	0.0040650406504065	21	0.646344	RMP	0	XDR1	25	500	TN
761139	C	A	107	2	0.0186915887850467	23	0.0512177	RMP	1	XDR1	2	100	FN
761139	C	A	293	10	0.0341296928327645	23.4	0.0578562	RMP	1	XDR1	2	300	TP
761139	C	A	504	7	0.0138888888888889	23	0.005576066	RMP	1	XDR1	2	500	TP
761139	C	T	504	1	0.00198412698412698	22	0.8766215	RMP	0	XDR1	2	500	TN
761139	C	A	93	32	0.344086021505376	23.22	2.78402e-49	RMP	1	XDR1	30	100	TP
761139	C	A	271	84	0.309963099630996	23.14	7.38614e-132	RMP	1	XDR1	30	300	TP
761139	C	A	479	149	0.311064718162839	23.09	1.76792e-213	RMP	1	XDR1	30	500	TP
761139	C	T	479	1	0.00208768267223382	20	0.8997322	RMP	0	XDR1	30	500	TN
761139	C	A	116	4	0.0344827586206897	23.25	0.0003288166	RMP	1	XDR1	3	100	TP
761139	C	G	116	1	0.00862068965517241	27	0.2750534	RMP	0	XDR1	3	100	TN
761139	C	A	307	9	0.0293159609120521	23.11	1.20447	RMP	1	XDR1	3	300	TP
761139	C	A	460	15	0.0326086956521739	23	0.0126634	RMP	1	XDR1	3	500	TP
761139	C	T	460	1	0.00217391304347826	20	0.8918277	RMP	0	XDR1	3	500	TN
761139	C	A	116	6	0.0517241379310345	23.5	0.585754	RMP	1	XDR1	5	100	TP
761139	C	G	116	1	0.00862068965517241	28	0.2528739	RMP	0	XDR1	5	100	TN
761139	C	A	318	15	0.0471698113207547	23.07	2.79274e-05	RMP	1	XDR1	5	300	TP
761139	C	T	318	2	0.00628930817610063	21	0.4132829	RMP	0	XDR1	5	300	TN
761139	C	A	511	26	0.050880626223092	23.23	3.41569e-14	RMP	1	XDR1	5	500	TP
761139	C	T	511	1	0.00195694716242661	22	0.8750145	RMP	0	XDR1	5	500	TN
761139	C	A	98	8	0.0816326530612245	23.12	0.00165455	RMP	1	XDR1	7	100	TP
761139	C	A	296	19	0.0641891891891892	23.32	8.57386e-13	RMP	1	XDR1	7	300	TP
761139	C	A	520	33	0.0634615384615385	23.21	3.24373e-22	RMP	1	XDR1	7	500	TP
761139	C	T	520	1	0.00192307692307692	22	0.8799013	RMP	0	XDR1	7	500	TN
761139	C	A	288	1	0.00347222222222222	22	0.5558495	RMP	0	XDR2	10	300	TN
761139	C	G	288	1	0.00347222222222222	28	0.5558495	RMP	0	XDR2	10	300	TN
761139	C	G	472	1	0.00211864406779661	28	0.5855234	RMP	0	XDR2	10	500	TN
761139	C	A	510	2	0.00392156862745098	23.5	0.4806901	RMP	0	XDR2	1	500	TN
761139	C	A	530	1	0.00188679245283019	23	0.886225	RMP	0	XDR2	20	500	TN
761139	C	T	530	2	0.00377358490566038	22	0.6384235	RMP	0	XDR2	20	500	TN
761139	C	T	294	1	0.00340136054421769	22	0.6648196	RMP	0	XDR2	25	300	TN
761139	C	T	496	4	0.00806451612903226	22	0.1160306	RMP	0	XDR2	25	500	TN
761139	C	A	289	1	0.00346020761245675	23	0.6224901	RMP	0	XDR2	2	300	TN
761139	C	T	505	1	0.00198019801980198	22	0.8513181	RMP	0	XDR2	2	500	TN
761139	C	A	88	1	0.0113636363636364	22	0.2793199	RMP	0	XDR2	30	100	TN
761139	C	A	471	1	0.00212314225053079	22	0.8253759	RMP	0	XDR2	30	500	TN
761139	C	A	114	1	0.0087719298245614	23	0.2756583	RMP	0	XDR2	3	100	TN
761139	C	G	114	1	0.0087719298245614	27	0.2756583	RMP	0	XDR2	3	100	TN
761139	C	A	305	1	0.00327868852459016	23	0.6414627	RMP	0	XDR2	3	300	TN
761139	C	A	464	1	0.0021551724137931	23	0.8937164	RMP	0	XDR2	3	500	TN
761139	C	T	464	1	0.0021551724137931	20	0.8937164	RMP	0	XDR2	3	500	TN
761139	C	G	116	1	0.00862068965517241	28	0.195838	RMP	0	XDR2	5	100	TN
761139	C	A	322	1	0.0031055900621118	24	0.7367942	RMP	0	XDR2	5	300	TN
761139	C	T	322	2	0.0062111801242236	21	0.3847329	RMP	0	XDR2	5	300	TN
761139	C	A	507	1	0.0019723865877712	23	0.8773582	RMP	0	XDR2	5	500	TN
761139	C	T	507	1	0.0019723865877712	22	0.8773582	RMP	0	XDR2	5	500	TN
761139	C	A	522	1	0.00191570881226054	23	0.8843576	RMP	0	XDR2	7	500	TN
761139	C	T	522	1	0.00191570881226054	22	0.8843576	RMP	0	XDR2	7	500	TN
761139	C	G	286	1	0.0034965034965035	28	0.4178919	RMP	0	XDR3	10	300	TN
761139	C	G	472	1	0.00211864406779661	28	0.5880484	RMP	0	XDR3	10	500	TN
761139	C	A	509	2	0.00392927308447937	23.5	0.4796707	RMP	0	XDR3	1	500	TN
761139	C	A	506	1	0.00197628458498024	23	0.8899483	RMP	0	XDR3	20	500	TN
761139	C	T	506	3	0.00592885375494071	21.33	0.3779401	RMP	0	XDR3	20	500	TN
761139	C	T	294	1	0.00340136054421769	22	0.6698873	RMP	0	XDR3	25	300	TN
761139	C	T	495	3	0.00606060606060606	21.33	0.3252942	RMP	0	XDR3	25	500	TN
761139	C	A	291	1	0.00343642611683849	23	0.6258749	RMP	0	XDR3	2	300	TN
761139	C	T	504	1	0.00198412698412698	22	0.8510832	RMP	0	XDR3	2	500	TN
761139	C	G	495	1	0.00202020202020202	27	0.6491106	RMP	0	XDR3	30	500	TN
761139	C	A	117	1	0.00854700854700855	23	0.2815968	RMP	0	XDR3	3	100	TN
761139	C	G	117	1	0.00854700854700855	27	0.2815968	RMP	0	XDR3	3	100	TN
761139	C	A	304	1	0.00328947368421053	23	0.6411032	RMP	0	XDR3	3	300	TN
761139	C	A	464	1	0.0021551724137931	23	0.8938996	RMP	0	XDR3	3	500	TN
761139	C	T	464	1	0.0021551724137931	20	0.8938996	RMP	0	XDR3	3	500	TN
761139	C	G	115	1	0.00869565217391304	28	0.1943256	RMP	0	XDR3	5	100	TN
761139	C	A	322	1	0.0031055900621118	24	0.7373345	RMP	0	XDR3	5	300	TN
761139	C	T	322	2	0.0062111801242236	21	0.3854539	RMP	0	XDR3	5	300	TN
761139	C	A	507	1	0.0019723865877712	23	0.8777538	RMP	0	XDR3	5	500	TN
761139	C	T	507	1	0.0019723865877712	22	0.8777538	RMP	0	XDR3	5	500	TN
761139	C	A	101	1	0.0099009900990099	23	0.3858824	RMP	0	XDR3	7	100	TN
761139	C	T	101	1	0.0099009900990099	20	0.3858824	RMP	0	XDR3	7	100	TN
761139	C	A	522	1	0.00191570881226054	23	0.8849324	RMP	0	XDR3	7	500	TN
761139	C	T	522	1	0.00191570881226054	22	0.8849324	RMP	0	XDR3	7	500	TN
2155168	C	G	309	1	0.00323624595469256	27	0.4981002	INH	0	EMB1	10	300	TN
2155168	C	A	516	1	0.00193798449612403	23	0.8436048	INH	0	EMB1	10	500	TN
2155168	C	A	106	1	0.00943396226415094	23	0.3142251	INH	0	EMB1	15	100	TN
2155168	C	G	303	1	0.0033003300330033	27	0.5885215	INH	0	EMB1	15	300	TN
2155168	C	T	303	2	0.0066006600660066	23	0.2225932	INH	0	EMB1	15	300	TN
2155168	C	G	507	1	0.0019723865877712	27	0.6760523	INH	0	EMB1	15	500	TN
2155168	C	A	521	1	0.00191938579654511	23	0.8420487	INH	0	EMB1	1	500	TN
2155168	C	G	303	1	0.0033003300330033	26	0.5357575	INH	0	EMB1	20	300	TN
2155168	C	T	502	1	0.00199203187250996	23	0.8639593	INH	0	EMB1	20	500	TN
2155168	C	A	502	1	0.00199203187250996	23	0.8639593	INH	0	EMB1	20	500	TN
2155168	C	A	105	1	0.00952380952380952	23	0.3147569	INH	0	EMB1	2	100	TN
2155168	C	A	477	1	0.00209643605870021	24	0.7784964	INH	0	EMB1	2	500	TN
2155168	C	A	86	1	0.0116279069767442	24	0.2418089	INH	0	EMB1	30	100	TN
2155168	C	A	518	1	0.00193050193050193	24	0.8076118	INH	0	EMB1	30	500	TN
2155168	C	G	492	1	0.00203252032520325	26	0.7090353	INH	0	EMB1	3	500	TN
2155168	C	T	490	1	0.00204081632653061	23	0.8247738	INH	0	EMB1	5	500	TN
2155168	C	G	302	1	0.0033112582781457	27	0.4894094	INH	0	EMB2	10	300	TN
2155168	C	A	115	1	0.00869565217391304	23	0.337096	INH	0	EMB2	15	100	TN
2155168	C	G	298	1	0.00335570469798658	27	0.5835689	INH	0	EMB2	15	300	TN
2155168	C	T	298	2	0.00671140939597315	23	0.2182243	INH	0	EMB2	15	300	TN
2155168	C	G	507	1	0.0019723865877712	27	0.6760523	INH	0	EMB2	15	500	TN
2155168	C	A	526	1	0.00190114068441065	23	0.8451548	INH	0	EMB2	1	500	TN
2155168	C	G	307	1	0.00325732899022801	26	0.5408484	INH	0	EMB2	20	300	TN
2155168	C	T	476	1	0.00210084033613445	23	0.8493717	INH	0	EMB2	20	500	TN
2155168	C	A	476	1	0.00210084033613445	23	0.8493717	INH	0	EMB2	20	500	TN
2155168	C	A	106	1	0.00943396226415094	23	0.3169189	INH	0	EMB2	2	100	TN
2155168	C	A	475	1	0.00210526315789474	24	0.7767061	INH	0	EMB2	2	500	TN
2155168	C	A	79	1	0.0126582278481013	24	0.2233971	INH	0	EMB2	30	100	TN
2155168	C	A	518	1	0.00193050193050193	24	0.8076118	INH	0	EMB2	30	500	TN
2155168	C	G	501	1	0.00199600798403194	26	0.7159448	INH	0	EMB2	3	500	TN
2155168	C	T	491	1	0.00203665987780041	23	0.8250439	INH	0	EMB2	5	500	TN
2155168	C	G	313	1	0.00319488817891374	27	0.5021588	INH	0	EMB3	10	300	TN
2155168	C	A	108	1	0.00925925925925926	23	0.318184	INH	0	EMB3	15	100	TN
2155168	C	G	288	2	0.00694444444444444	26.5	0.2171277	INH	0	EMB3	15	300	TN
2155168	C	T	288	2	0.00694444444444444	23	0.2171277	INH	0	EMB3	15	300	TN
2155168	C	G	488	1	0.00204918032786885	27	0.6620752	INH	0	EMB3	15	500	TN
2155168	C	A	518	1	0.00193050193050193	23	0.8403613	INH	0	EMB3	1	500	TN
2155168	C	G	318	1	0.00314465408805031	26	0.5534771	INH	0	EMB3	20	300	TN
2155168	C	T	490	1	0.00204081632653061	23	0.8585943	INH	0	EMB3	20	500	TN
2155168	C	A	490	1	0.00204081632653061	23	0.8585943	INH	0	EMB3	20	500	TN
2155168	C	G	480	1	0.00208333333333333	26	0.6976411	INH	0	EMB3	25	500	TN
2155168	C	A	108	1	0.00925925925925926	23	0.3209032	INH	0	EMB3	2	100	TN
2155168	C	A	476	1	0.00210084033613445	24	0.7774098	INH	0	EMB3	2	500	TN
2155168	C	A	90	1	0.0111111111111111	24	0.2505098	INH	0	EMB3	30	100	TN
2155168	C	G	494	1	0.00202429149797571	26	0.7100781	INH	0	EMB3	3	500	TN
2155168	C	T	484	1	0.00206611570247934	23	0.8206413	INH	0	EMB3	5	500	TN
2155168	C	G	308	1	0.00324675324675325	27	0.4957848	INH	0	FQ1	10	300	TN
2155168	C	A	97	1	0.0103092783505155	23	0.2921883	INH	0	FQ1	15	100	TN
2155168	C	G	304	2	0.00657894736842105	27	0.2226663	INH	0	FQ1	15	300	TN
2155168	C	T	304	2	0.00657894736842105	23	0.2226663	INH	0	FQ1	15	300	TN
2155168	C	G	484	2	0.00413223140495868	27	0.2917803	INH	0	FQ1	15	500	TN
2155168	C	A	521	1	0.00191938579654511	23	0.8420487	INH	0	FQ1	1	500	TN
2155168	C	G	302	1	0.0033112582781457	26	0.5345803	INH	0	FQ1	20	300	TN
2155168	C	T	486	1	0.00205761316872428	23	0.8552443	INH	0	FQ1	20	500	TN
2155168	C	A	486	1	0.00205761316872428	23	0.8552443	INH	0	FQ1	20	500	TN
2155168	C	G	294	1	0.00340136054421769	27	0.4841642	INH	0	FQ1	25	300	TN
2155168	C	A	106	1	0.00943396226415094	23	0.3172193	INH	0	FQ1	2	100	TN
2155168	C	A	484	1	0.00206611570247934	24	0.7833422	INH	0	FQ1	2	500	TN
2155168	C	A	85	1	0.0117647058823529	24	0.2372128	INH	0	FQ1	30	100	TN
2155168	C	A	484	1	0.00206611570247934	23	0.8231223	INH	0	FQ1	30	500	TN
2155168	C	G	483	1	0.0020703933747412	26	0.7023896	INH	0	FQ1	3	500	TN
2155168	C	T	493	1	0.00202839756592292	23	0.8266323	INH	0	FQ1	5	500	TN
2155168	C	G	305	1	0.00327868852459016	27	0.494396	INH	0	FQ2	10	300	TN
2155168	C	A	97	1	0.0103092783505155	23	0.2921883	INH	0	FQ2	15	100	TN
2155168	C	G	306	1	0.00326797385620915	27	0.5915611	INH	0	FQ2	15	300	TN
2155168	C	T	306	2	0.0065359477124183	23	0.225304	INH	0	FQ2	15	300	TN
2155168	C	G	480	1	0.00208333333333333	27	0.6564343	INH	0	FQ2	15	500	TN
2155168	C	A	521	1	0.00191938579654511	23	0.8420487	INH	0	FQ2	1	500	TN
2155168	C	G	302	1	0.0033112582781457	26	0.5345803	INH	0	FQ2	20	300	TN
2155168	C	T	483	1	0.0020703933747412	23	0.8528571	INH	0	FQ2	20	500	TN
2155168	C	A	483	1	0.0020703933747412	23	0.8528571	INH	0	FQ2	20	500	TN
2155168	C	A	108	1	0.00925925925925926	23	0.3230303	INH	0	FQ2	2	100	TN
2155168	C	A	484	1	0.00206611570247934	24	0.7833422	INH	0	FQ2	2	500	TN
2155168	C	A	82	1	0.0121951219512195	24	0.2340957	INH	0	FQ2	30	100	TN
2155168	C	G	483	1	0.0020703933747412	26	0.7023896	INH	0	FQ2	3	500	TN
2155168	C	T	488	1	0.00204918032786885	23	0.8235236	INH	0	FQ2	5	500	TN
2155168	C	G	315	1	0.00317460317460317	27	0.5043726	INH	0	FQ3	10	300	TN
2155168	C	A	110	1	0.00909090909090909	23	0.3257526	INH	0	FQ3	15	100	TN
2155168	C	G	290	1	0.00344827586206897	27	0.5725421	INH	0	FQ3	15	300	TN
2155168	C	T	290	2	0.00689655172413793	23	0.208713	INH	0	FQ3	15	300	TN
2155168	C	G	488	1	0.00204918032786885	27	0.66123	INH	0	FQ3	15	500	TN
2155168	C	A	524	1	0.00190839694656489	23	0.8437183	INH	0	FQ3	1	500	TN
2155168	C	G	303	1	0.0033003300330033	26	0.5349364	INH	0	FQ3	20	300	TN
2155168	C	T	472	1	0.00211864406779661	23	0.8469565	INH	0	FQ3	20	500	TN
2155168	C	A	472	1	0.00211864406779661	23	0.8469565	INH	0	FQ3	20	500	TN
2155168	C	T	488	1	0.00204918032786885	23	0.8203342	INH	0	FQ3	25	500	TN
2155168	C	A	105	1	0.00952380952380952	23	0.3150558	INH	0	FQ3	2	100	TN
2155168	C	A	476	1	0.00210084033613445	24	0.7774098	INH	0	FQ3	2	500	TN
2155168	C	A	92	1	0.0108695652173913	24	0.2555504	INH	0	FQ3	30	100	TN
2155168	C	T	313	1	0.00319488817891374	23	0.6712773	INH	0	FQ3	30	300	TN
2155168	C	G	496	1	0.00201612903225806	26	0.7123543	INH	0	FQ3	3	500	TN
2155168	C	T	488	1	0.00204918032786885	23	0.8231705	INH	0	FQ3	5	500	TN
2155168	C	G	312	1	0.00320512820512821	27	0.4990509	INH	0	INH2	10	300	TN
2155168	C	T	506	1	0.00197628458498024	23	0.8354897	INH	0	INH2	10	500	TN
2155168	C	A	111	1	0.00900900900900901	23	0.3244814	INH	0	INH2	15	100	TN
2155168	C	G	301	1	0.00332225913621262	27	0.583017	INH	0	INH2	15	300	TN
2155168	C	T	301	2	0.00664451827242525	23	0.2177474	INH	0	INH2	15	300	TN
2155168	C	G	506	1	0.00197628458498024	27	0.6711188	INH	0	INH2	15	500	TN
2155168	C	A	526	1	0.00190114068441065	23	0.8444879	INH	0	INH2	1	500	TN
2155168	C	G	311	1	0.00321543408360129	26	0.5405312	INH	0	INH2	20	300	TN
2155168	C	T	490	1	0.00204081632653061	23	0.8553859	INH	0	INH2	20	500	TN
2155168	C	A	490	1	0.00204081632653061	23	0.8553859	INH	0	INH2	20	500	TN
2155168	C	A	493	1	0.00202839756592292	23	0.8202768	INH	0	INH2	25	500	TN
2155168	C	A	107	1	0.00934579439252336	23	0.3193706	INH	0	INH2	2	100	TN
2155168	C	A	475	1	0.00210526315789474	24	0.7767061	INH	0	INH2	2	500	TN
2155168	C	A	90	1	0.0111111111111111	24	0.2455663	INH	0	INH2	30	100	TN
2155168	C	T	300	1	0.00333333333333333	23	0.6514959	INH	0	INH2	30	300	TN
2155168	C	G	497	1	0.00201207243460765	26	0.7118367	INH	0	INH2	3	500	TN
2155168	C	T	491	1	0.00203665987780041	23	0.8243398	INH	0	INH2	5	500	TN
2155168	C	G	317	1	0.00315457413249211	27	0.505372	INH	0	INH3	10	300	TN
2155168	C	A	108	1	0.00925925925925926	23	0.3193904	INH	0	INH3	15	100	TN
2155168	C	G	304	1	0.00328947368421053	27	0.5883211	INH	0	INH3	15	300	TN
2155168	C	T	304	2	0.00657894736842105	23	0.2224174	INH	0	INH3	15	300	TN
2155168	C	G	415	1	0.00240963855421687	27	0.6016851	INH	0	INH3	15	500	TN
2155168	C	A	523	1	0.00191204588910134	23	0.8431637	INH	0	INH3	1	500	TN
2155168	C	G	301	1	0.00332225913621262	26	0.6168141	INH	0	INH3	20	300	TN
2155168	C	T	301	1	0.00332225913621262	23	0.6168141	INH	0	INH3	20	300	TN
2155168	C	T	498	1	0.00200803212851406	23	0.8622001	INH	0	INH3	20	500	TN
2155168	C	A	498	1	0.00200803212851406	23	0.8622001	INH	0	INH3	20	500	TN
2155168	C	G	483	1	0.0020703933747412	26	0.6994767	INH	0	INH3	25	500	TN
2155168	C	A	107	1	0.00934579439252336	23	0.3193706	INH	0	INH3	2	100	TN
2155168	C	A	478	1	0.00209205020920502	24	0.7791952	INH	0	INH3	2	500	TN
2155168	C	A	94	1	0.0106382978723404	24	0.2574946	INH	0	INH3	30	100	TN
2155168	C	T	315	1	0.00317460317460317	23	0.7148127	INH	0	INH3	30	300	TN
2155168	C	A	315	1	0.00317460317460317	23	0.7148127	INH	0	INH3	30	300	TN
2155168	C	T	517	2	0.00386847195357834	23	0.5477501	INH	0	INH3	30	500	TN
2155168	C	G	494	1	0.00202429149797571	26	0.7104919	INH	0	INH3	3	500	TN
2155168	C	T	486	1	0.00205761316872428	23	0.8219104	INH	0	INH3	5	500	TN
2155168	C	T	96	10	0.104166666666667	23	3.19653e-06	INH	1	MDR1	10	100	TP
2155168	C	G	317	1	0.00315457413249211	27	0.6030888	INH	0	MDR1	10	300	TN
2155168	C	T	317	35	0.110410094637224	23.03	3.71048e-37	INH	1	MDR1	10	300	TP
2155168	C	T	519	62	0.119460500963391	22.97	8.54392e-66	INH	1	MDR1	10	500	TP
2155168	C	T	108	17	0.157407407407407	23	3.26187e-16	INH	1	MDR1	15	100	TP
2155168	C	A	108	1	0.00925925925925926	23	0.3508823	INH	0	MDR1	15	100	TN
2155168	C	G	303	1	0.0033003300330033	27	0.5845919	INH	0	MDR1	15	300	TN
2155168	C	T	303	55	0.181518151815182	23.11	1.55491e-73	INH	1	MDR1	15	300	TP
2155168	C	G	496	1	0.00201612903225806	27	0.7641855	INH	0	MDR1	15	500	TN
2155168	C	T	496	80	0.161290322580645	23	2.68928e-104	INH	1	MDR1	15	500	TP
2155168	C	T	523	6	0.011472275334608	23	0.0192839	INH	1	MDR1	1	500	TP
2155168	C	A	523	1	0.00191204588910134	23	0.8752506	INH	0	MDR1	1	500	TN
2155168	C	T	90	17	0.188888888888889	23	1.32438e-18	INH	1	MDR1	20	100	TP
2155168	C	G	308	1	0.00324675324675325	26	0.6238537	INH	0	MDR1	20	300	TN
2155168	C	T	308	63	0.204545454545455	23.06	5.62776e-86	INH	1	MDR1	20	300	TP
2155168	C	T	485	105	0.216494845360825	22.96	1.0789e-140	INH	1	MDR1	20	500	TP
2155168	C	A	485	1	0.00206185567010309	23	0.8555286	INH	0	MDR1	20	500	TN
2155168	C	T	74	18	0.243243243243243	23	4.58841e-22	INH	1	MDR1	25	100	TP
2155168	C	T	304	80	0.263157894736842	23.01	3.49722e-116	INH	1	MDR1	25	300	TP
2155168	C	T	493	130	0.26369168356998	22.97	6.47747e-193	INH	1	MDR1	25	500	TP
2155168	C	T	105	2	0.019047619047619	22.5	0.07170213	INH	1	MDR1	2	100	FN
2155168	C	A	105	1	0.00952380952380952	23	0.3552968	INH	0	MDR1	2	100	TN
2155168	C	T	325	4	0.0123076923076923	22.75	0.03133046	INH	1	MDR1	2	300	TP
2155168	C	T	478	9	0.0188284518828452	23	88.3042	INH	1	MDR1	2	500	TP
2155168	C	A	478	1	0.00209205020920502	24	0.8284539	INH	0	MDR1	2	500	TN
2155168	C	T	94	35	0.372340425531915	23.03	6.07834e-54	INH	1	MDR1	30	100	TP
2155168	C	A	94	1	0.0106382978723404	24	0.2959961	INH	0	MDR1	30	100	TN
2155168	C	T	302	85	0.281456953642384	22.98	1.75646e-127	INH	1	MDR1	30	300	TP
2155168	C	T	500	143	0.286	23.03	7.60096e-217	INH	1	MDR1	30	500	TP
2155168	C	T	286	6	0.020979020979021	23	0.0006291575	INH	1	MDR1	3	300	TP
2155168	C	G	494	1	0.00202429149797571	26	0.7918422	INH	0	MDR1	3	500	TN
2155168	C	T	494	17	0.034412955465587	22.94	1.0567e-06	INH	1	MDR1	3	500	TP
2155168	C	T	97	6	0.0618556701030928	23	1.31947	INH	1	MDR1	5	100	TP
2155168	C	T	303	17	0.0561056105610561	22.94	2.51583e-09	INH	1	MDR1	5	300	TP
2155168	C	T	486	19	0.0390946502057613	23	3.66543e-08	INH	1	MDR1	5	500	TP
2155168	C	T	105	10	0.0952380952380952	23	5.87253e-06	INH	1	MDR1	7	100	TP
2155168	C	T	322	23	0.0714285714285714	23.26	7.47971e-17	INH	1	MDR1	7	300	TP
2155168	C	T	493	33	0.0669371196754564	23.03	7.04774e-25	INH	1	MDR1	7	500	TP
2155168	C	G	307	1	0.00325732899022801	27	0.4946626	INH	0	MDR2	10	300	TN
2155168	C	A	107	1	0.00934579439252336	23	0.3157618	INH	0	MDR2	15	100	TN
2155168	C	G	294	1	0.00340136054421769	27	0.5775238	INH	0	MDR2	15	300	TN
2155168	C	T	294	2	0.00680272108843537	23	0.212975	INH	0	MDR2	15	300	TN
2155168	C	G	476	1	0.00210084033613445	27	0.651245	INH	0	MDR2	15	500	TN
2155168	C	A	524	1	0.00190839694656489	23	0.8437183	INH	0	MDR2	1	500	TN
2155168	C	G	303	1	0.0033003300330033	26	0.534526	INH	0	MDR2	20	300	TN
2155168	C	T	467	1	0.00214132762312634	23	0.8441059	INH	0	MDR2	20	500	TN
2155168	C	A	467	1	0.00214132762312634	23	0.8441059	INH	0	MDR2	20	500	TN
2155168	C	A	105	1	0.00952380952380952	23	0.3147569	INH	0	MDR2	2	100	TN
2155168	C	A	474	1	0.00210970464135021	24	0.7760002	INH	0	MDR2	2	500	TN
2155168	C	A	85	1	0.0117647058823529	24	0.2369747	INH	0	MDR2	30	100	TN
2155168	C	G	493	1	0.00202839756592292	26	0.7093506	INH	0	MDR2	3	500	TN
2155168	C	T	487	1	0.00205338809034908	23	0.8228953	INH	0	MDR2	5	500	TN
2155168	C	G	310	1	0.0032258064516129	27	0.4996179	INH	0	MDR3	10	300	TN
2155168	C	A	107	1	0.00934579439252336	23	0.3181642	INH	0	MDR3	15	100	TN
2155168	C	G	300	1	0.00333333333333333	27	0.5837658	INH	0	MDR3	15	300	TN
2155168	C	T	300	2	0.00666666666666667	23	0.2184001	INH	0	MDR3	15	300	TN
2155168	C	G	488	1	0.00204918032786885	27	0.6620752	INH	0	MDR3	15	500	TN
2155168	C	A	523	1	0.00191204588910134	23	0.8431637	INH	0	MDR3	1	500	TN
2155168	C	G	314	1	0.00318471337579618	26	0.5485116	INH	0	MDR3	20	300	TN
2155168	C	G	482	1	0.0020746887966805	26	0.8186496	INH	0	MDR3	20	500	TN
2155168	C	T	482	2	0.004149377593361	23	0.5084766	INH	0	MDR3	20	500	TN
2155168	C	A	482	1	0.0020746887966805	23	0.8186496	INH	0	MDR3	20	500	TN
2155168	C	A	107	1	0.00934579439252336	23	0.3205804	INH	0	MDR3	2	100	TN
2155168	C	A	479	1	0.00208768267223382	24	0.7798918	INH	0	MDR3	2	500	TN
2155168	C	A	87	1	0.0114942528735632	24	0.2449786	INH	0	MDR3	30	100	TN
2155168	C	G	493	1	0.00202839756592292	26	0.7097645	INH	0	MDR3	3	500	TN
2155168	C	T	495	1	0.00202020202020202	23	0.8271612	INH	0	MDR3	5	500	TN
2155168	C	G	312	1	0.00320512820512821	27	0.5026486	INH	0	PZA1	10	300	TN
2155168	C	A	103	1	0.00970873786407767	23	0.3077448	INH	0	PZA1	15	100	TN
2155168	C	G	292	1	0.00342465753424658	27	0.5750403	INH	0	PZA1	15	300	TN
2155168	C	T	292	2	0.00684931506849315	23	0.2108429	INH	0	PZA1	15	300	TN
2155168	C	G	504	1	0.00198412698412698	27	0.6726207	INH	0	PZA1	15	500	TN
2155168	C	A	521	1	0.00191938579654511	23	0.8420487	INH	0	PZA1	1	500	TN
2155168	C	G	305	1	0.00327868852459016	26	0.5393372	INH	0	PZA1	20	300	TN
2155168	C	T	473	1	0.00211416490486258	23	0.8477843	INH	0	PZA1	20	500	TN
2155168	C	A	473	1	0.00211416490486258	23	0.8477843	INH	0	PZA1	20	500	TN
2155168	C	A	105	1	0.00952380952380952	23	0.3150558	INH	0	PZA1	2	100	TN
2155168	C	A	483	1	0.0020703933747412	24	0.7822739	INH	0	PZA1	2	500	TN
2155168	C	A	89	1	0.0112359550561798	24	0.2520866	INH	0	PZA1	30	100	TN
2155168	C	T	304	1	0.00328947368421053	23	0.6635514	INH	0	PZA1	30	300	TN
2155168	C	G	488	1	0.00204918032786885	26	0.7061002	INH	0	PZA1	3	500	TN
2155168	C	T	496	1	0.00201612903225806	23	0.827773	INH	0	PZA1	5	500	TN
2155168	C	G	324	1	0.00308641975308642	27	0.5150222	INH	0	PZA3	10	300	TN
2155168	C	T	498	1	0.00200803212851406	23	0.8317669	INH	0	PZA3	10	500	TN
2155168	C	A	100	1	0.01	23	0.3008658	INH	0	PZA3	15	100	TN
2155168	C	G	291	1	0.00343642611683849	27	0.5712798	INH	0	PZA3	15	300	TN
2155168	C	T	291	2	0.00687285223367698	23	0.207646	INH	0	PZA3	15	300	TN
2155168	C	G	494	1	0.00202429149797571	27	0.6673971	INH	0	PZA3	15	500	TN
2155168	C	A	521	1	0.00191938579654511	23	0.8423847	INH	0	PZA3	1	500	TN
2155168	C	G	314	1	0.00318471337579618	26	0.5505822	INH	0	PZA3	20	300	TN
2155168	C	G	471	1	0.00212314225053079	26	0.8119879	INH	0	PZA3	20	500	TN
2155168	C	T	471	1	0.00212314225053079	23	0.8119879	INH	0	PZA3	20	500	TN
2155168	C	A	471	1	0.00212314225053079	23	0.8119879	INH	0	PZA3	20	500	TN
2155168	C	T	489	1	0.00204498977505112	23	0.8227374	INH	0	PZA3	25	500	TN
2155168	C	A	105	1	0.00952380952380952	23	0.3150558	INH	0	PZA3	2	100	TN
2155168	C	A	483	1	0.0020703933747412	24	0.7826565	INH	0	PZA3	2	500	TN
2155168	C	A	101	1	0.0099009900990099	24	0.2780887	INH	0	PZA3	30	100	TN
2155168	C	G	486	1	0.00205761316872428	26	0.7050367	INH	0	PZA3	3	500	TN
2155168	C	T	484	1	0.00206611570247934	23	0.8202857	INH	0	PZA3	5	500	TN
2155168	C	G	316	1	0.00316455696202532	27	0.5050745	INH	0	RMP1	10	300	TN
2155168	C	A	106	1	0.00943396226415094	23	0.3157195	INH	0	RMP1	15	100	TN
2155168	C	G	286	1	0.0034965034965035	27	0.5663873	INH	0	RMP1	15	300	TN
2155168	C	T	286	3	0.0104895104895105	23	0.05223559	INH	0	RMP1	15	300	TN
2155168	C	G	488	1	0.00204918032786885	27	0.6616526	INH	0	RMP1	15	500	TN
2155168	C	A	523	1	0.00191204588910134	23	0.8431637	INH	0	RMP1	1	500	TN
2155168	C	G	312	1	0.00320512820512821	26	0.5466324	INH	0	RMP1	20	300	TN
2155168	C	T	477	1	0.00209643605870021	23	0.8499695	INH	0	RMP1	20	500	TN
2155168	C	A	477	1	0.00209643605870021	23	0.8499695	INH	0	RMP1	20	500	TN
2155168	C	A	107	1	0.00934579439252336	23	0.3199751	INH	0	RMP1	2	100	TN
2155168	C	A	478	1	0.00209205020920502	24	0.7791952	INH	0	RMP1	2	500	TN
2155168	C	A	93	1	0.010752688172043	24	0.2561528	INH	0	RMP1	30	100	TN
2155168	C	G	492	1	0.00203252032520325	26	0.7090353	INH	0	RMP1	3	500	TN
2155168	C	T	485	1	0.00206185567010309	23	0.8209219	INH	0	RMP1	5	500	TN
2155168	C	G	318	1	0.00314465408805031	27	0.5068709	INH	0	RMP2	10	300	TN
2155168	C	T	512	1	0.001953125	23	0.8406647	INH	0	RMP2	10	500	TN
2155168	C	A	106	1	0.00943396226415094	23	0.3157195	INH	0	RMP2	15	100	TN
2155168	C	G	305	1	0.00327868852459016	27	0.6406144	INH	0	RMP2	15	300	TN
2155168	C	T	305	2	0.00655737704918033	23	0.2722161	INH	0	RMP2	15	300	TN
2155168	C	A	305	1	0.00327868852459016	23	0.6406144	INH	0	RMP2	15	300	TN
2155168	C	G	491	1	0.00203665987780041	27	0.6638992	INH	0	RMP2	15	500	TN
2155168	C	A	517	1	0.00193423597678917	23	0.8397948	INH	0	RMP2	1	500	TN
2155168	C	G	310	1	0.0032258064516129	26	0.5455666	INH	0	RMP2	20	300	TN
2155168	C	T	488	1	0.00204918032786885	23	0.8563911	INH	0	RMP2	20	500	TN
2155168	C	A	488	1	0.00204918032786885	23	0.8563911	INH	0	RMP2	20	500	TN
2155168	C	A	106	1	0.00943396226415094	23	0.3172193	INH	0	RMP2	2	100	TN
2155168	C	A	479	1	0.00208768267223382	24	0.7795076	INH	0	RMP2	2	500	TN
2155168	C	A	95	1	0.0105263157894737	24	0.2608715	INH	0	RMP2	30	100	TN
2155168	C	A	306	1	0.00326797385620915	23	0.6638412	INH	0	RMP2	30	300	TN
2155168	C	T	502	1	0.00199203187250996	23	0.8668655	INH	0	RMP2	30	500	TN
2155168	C	A	502	1	0.00199203187250996	23	0.8668655	INH	0	RMP2	30	500	TN
2155168	C	G	492	1	0.00203252032520325	26	0.7090353	INH	0	RMP2	3	500	TN
2155168	C	T	503	1	0.00198807157057654	23	0.8313038	INH	0	RMP2	5	500	TN
2155168	C	G	307	1	0.00325732899022801	27	0.4934706	INH	0	SM1	10	300	TN
2155168	C	A	103	1	0.00970873786407767	23	0.3083325	INH	0	SM1	15	100	TN
2155168	C	G	298	1	0.00335570469798658	27	0.5813265	INH	0	SM1	15	300	TN
2155168	C	T	298	3	0.0100671140939597	23	0.05765031	INH	0	SM1	15	300	TN
2155168	C	G	506	1	0.00197628458498024	27	0.6753313	INH	0	SM1	15	500	TN
2155168	C	A	523	1	0.00191204588910134	23	0.8431637	INH	0	SM1	1	500	TN
2155168	C	G	304	1	0.00328947368421053	26	0.5373427	INH	0	SM1	20	300	TN
2155168	C	T	477	1	0.00209643605870021	23	0.850407	INH	0	SM1	20	500	TN
2155168	C	A	477	2	0.00419287211740042	23	0.5656379	INH	0	SM1	20	500	TN
2155168	C	A	108	1	0.00925925925925926	23	0.3224215	INH	0	SM1	2	100	TN
2155168	C	A	479	1	0.00208768267223382	24	0.7795076	INH	0	SM1	2	500	TN
2155168	C	A	84	1	0.0119047619047619	24	0.2321937	INH	0	SM1	30	100	TN
2155168	C	G	490	1	0.00204081632653061	26	0.7075714	INH	0	SM1	3	500	TN
2155168	C	T	501	1	0.00199600798403194	23	0.8311465	INH	0	SM1	5	500	TN
2155168	C	G	309	1	0.00323624595469256	27	0.497303	INH	0	SM2	10	300	TN
2155168	C	A	110	1	0.00909090909090909	23	0.3239174	INH	0	SM2	15	100	TN
2155168	C	G	303	1	0.0033003300330033	27	0.5871175	INH	0	SM2	15	300	TN
2155168	C	T	303	2	0.0066006600660066	23	0.2213512	INH	0	SM2	15	300	TN
2155168	C	G	467	1	0.00214132762312634	27	0.6471952	INH	0	SM2	15	500	TN
2155168	C	A	525	2	0.00380952380952381	23.5	0.5226513	INH	0	SM2	1	500	TN
2155168	C	G	300	1	0.00333333333333333	26	0.5326267	INH	0	SM2	20	300	TN
2155168	C	T	495	1	0.00202020202020202	23	0.8607562	INH	0	SM2	20	500	TN
2155168	C	A	495	1	0.00202020202020202	23	0.8607562	INH	0	SM2	20	500	TN
2155168	C	A	105	1	0.00952380952380952	23	0.3150558	INH	0	SM2	2	100	TN
2155168	C	A	476	1	0.00210084033613445	24	0.7774098	INH	0	SM2	2	500	TN
2155168	C	A	86	1	0.0116279069767442	24	0.2401197	INH	0	SM2	30	100	TN
2155168	C	G	496	1	0.00201612903225806	26	0.7119411	INH	0	SM2	3	500	TN
2155168	C	A	99	1	0.0101010101010101	24	0.2628788	INH	0	SM2	5	100	TN
2155168	C	T	490	1	0.00204081632653061	23	0.8244216	INH	0	SM2	5	500	TN
2155168	C	T	93	7	0.0752688172043011	22.71	0.0722122	INH	1	XDR1	10	100	TP
2155168	C	G	319	1	0.00313479623824451	27	0.6062423	INH	0	XDR1	10	300	TN
2155168	C	T	319	37	0.115987460815047	23	2.59901e-40	INH	1	XDR1	10	300	TP
2155168	C	T	509	53	0.104125736738703	23.02	1.66058e-52	INH	1	XDR1	10	500	TP
2155168	C	T	107	16	0.149532710280374	23	1.28732e-14	INH	1	XDR1	15	100	TP
2155168	C	A	107	1	0.00934579439252336	23	0.3482798	INH	0	XDR1	15	100	TN
2155168	C	G	304	1	0.00328947368421053	27	0.5897256	INH	0	XDR1	15	300	TN
2155168	C	T	304	56	0.184210526315789	22.98	4.42562e-75	INH	1	XDR1	15	300	TP
2155168	C	G	495	1	0.00202020202020202	27	0.7629733	INH	0	XDR1	15	500	TN
2155168	C	T	495	80	0.161616161616162	23.02	2.00428e-104	INH	1	XDR1	15	500	TP
2155168	C	T	106	2	0.0188679245283019	23	0.05508599	INH	1	XDR1	1	100	FN
2155168	C	T	321	3	0.00934579439252336	23	0.1080516	INH	1	XDR1	1	300	FN
2155168	C	T	523	6	0.011472275334608	22.83	0.02039682	INH	1	XDR1	1	500	TP
2155168	C	A	523	1	0.00191204588910134	23	0.8786213	INH	0	XDR1	1	500	TN
2155168	C	T	89	16	0.179775280898876	23	7.27723e-17	INH	1	XDR1	20	100	TP
2155168	C	G	299	1	0.00334448160535117	26	0.6146465	INH	0	XDR1	20	300	TN
2155168	C	T	299	55	0.183946488294314	23	1.23006e-71	INH	1	XDR1	20	300	TP
2155168	C	T	466	87	0.186695278969957	23.07	2.04131e-108	INH	1	XDR1	20	500	TP
2155168	C	A	466	1	0.00214592274678112	23	0.8414691	INH	0	XDR1	20	500	TN
2155168	C	T	78	22	0.282051282051282	23.05	1.30072e-29	INH	1	XDR1	25	100	TP
2155168	C	T	304	80	0.263157894736842	23.02	3.49722e-116	INH	1	XDR1	25	300	TP
2155168	C	G	464	1	0.0021551724137931	26	0.7681662	INH	0	XDR1	25	500	TN
2155168	C	T	464	100	0.21551724137931	23.01	8.91865e-142	INH	1	XDR1	25	500	TP
2155168	C	T	106	2	0.0188679245283019	23.5	0.063904	INH	1	XDR1	2	100	FN
2155168	C	A	106	1	0.00943396226415094	23	0.3367862	INH	0	XDR1	2	100	TN
2155168	C	T	324	3	0.00925925925925926	23	0.1069855	INH	1	XDR1	2	300	FN
2155168	C	T	476	7	0.0147058823529412	22.57	0.00259366	INH	1	XDR1	2	500	TP
2155168	C	A	476	1	0.00210084033613445	24	0.837088	INH	0	XDR1	2	500	TN
2155168	C	T	96	37	0.385416666666667	23	6.28907e-58	INH	1	XDR1	30	100	TP
2155168	C	A	96	1	0.0104166666666667	24	0.3018119	INH	0	XDR1	30	100	TN
2155168	C	T	303	86	0.283828382838284	23.05	1.10971e-128	INH	1	XDR1	30	300	TP
2155168	C	T	524	165	0.314885496183206	23.03	1.44096e-253	INH	1	XDR1	30	500	TP
2155168	C	A	524	2	0.00381679389312977	23.5	0.5978019	INH	0	XDR1	30	500	TN
2155168	C	T	95	3	0.0315789473684211	23	0.004973077	INH	1	XDR1	3	100	TP
2155168	C	T	286	6	0.020979020979021	23	0.0006291575	INH	1	XDR1	3	300	TP
2155168	C	G	492	1	0.00203252032520325	26	0.7905154	INH	0	XDR1	3	500	TN
2155168	C	T	492	16	0.032520325203252	22.94	1.11847e-05	INH	1	XDR1	3	500	TP
2155168	C	T	97	6	0.0618556701030928	23	1.31947	INH	1	XDR1	5	100	TP
2155168	C	T	303	16	0.0528052805280528	22.94	4.18139e-08	INH	1	XDR1	5	300	TP
2155168	C	T	490	23	0.0469387755102041	23.04	1.38329e-12	INH	1	XDR1	5	500	TP
2155168	C	T	105	10	0.0952380952380952	22.9	6.49318e-06	INH	1	XDR1	7	100	TP
2155168	C	T	316	17	0.0537974683544304	23	4.92243e-09	INH	1	XDR1	7	300	TP
2155168	C	T	493	33	0.0669371196754564	23	7.85554e-25	INH	1	XDR1	7	500	TP
2155168	C	G	323	1	0.00309597523219814	27	0.512726	INH	0	XDR2	10	300	TN
2155168	C	A	505	1	0.00198019801980198	23	0.8359294	INH	0	XDR2	10	500	TN
2155168	C	A	100	1	0.01	23	0.300001	INH	0	XDR2	15	100	TN
2155168	C	G	288	1	0.00347222222222222	27	0.5694714	INH	0	XDR2	15	300	TN
2155168	C	T	288	2	0.00694444444444444	23	0.2061157	INH	0	XDR2	15	300	TN
2155168	C	G	493	1	0.00202839756592292	27	0.6636994	INH	0	XDR2	15	500	TN
2155168	C	A	519	1	0.00192678227360308	23	0.8409258	INH	0	XDR2	1	500	TN
2155168	C	G	304	1	0.00328947368421053	26	0.5369317	INH	0	XDR2	20	300	TN
2155168	C	T	483	1	0.0020703933747412	23	0.8541555	INH	0	XDR2	20	500	TN
2155168	C	A	483	1	0.0020703933747412	23	0.8541555	INH	0	XDR2	20	500	TN
2155168	C	A	106	1	0.00943396226415094	23	0.3169189	INH	0	XDR2	2	100	TN
2155168	C	A	482	1	0.0020746887966805	24	0.7815856	INH	0	XDR2	2	500	TN
2155168	C	A	100	1	0.01	24	0.2733394	INH	0	XDR2	30	100	TN
2155168	C	G	486	1	0.00205761316872428	26	0.7046215	INH	0	XDR2	3	500	TN
2155168	C	T	490	1	0.00204081632653061	23	0.8251256	INH	0	XDR2	5	500	TN
2155168	C	G	313	1	0.00319488817891374	27	0.5037608	INH	0	XDR3	10	300	TN
2155168	C	A	505	1	0.00198019801980198	23	0.8359294	INH	0	XDR3	10	500	TN
2155168	C	A	100	1	0.01	23	0.300001	INH	0	XDR3	15	100	TN
2155168	C	G	288	1	0.00347222222222222	27	0.5694714	INH	0	XDR3	15	300	TN
2155168	C	T	288	2	0.00694444444444444	23	0.2061157	INH	0	XDR3	15	300	TN
2155168	C	G	493	1	0.00202839756592292	27	0.6636994	INH	0	XDR3	15	500	TN
2155168	C	A	520	1	0.00192307692307692	23	0.8414882	INH	0	XDR3	1	500	TN
2155168	C	G	304	1	0.00328947368421053	26	0.5369317	INH	0	XDR3	20	300	TN
2155168	C	T	476	1	0.00210084033613445	23	0.8500289	INH	0	XDR3	20	500	TN
2155168	C	A	476	1	0.00210084033613445	23	0.8500289	INH	0	XDR3	20	500	TN
2155168	C	A	105	1	0.00952380952380952	23	0.3150558	INH	0	XDR3	2	100	TN
2155168	C	A	476	1	0.00210084033613445	24	0.7774098	INH	0	XDR3	2	500	TN
2155168	C	A	90	1	0.0111111111111111	24	0.2535152	INH	0	XDR3	30	100	TN
2155168	C	G	486	1	0.00205761316872428	26	0.7046215	INH	0	XDR3	3	500	TN
2155168	C	T	490	1	0.00204081632653061	23	0.8251256	INH	0	XDR3	5	500	TN
761140	A	T	293	1	0.00341296928327645	22	0.8025102	RMP	0	EMB1	10	300	TN
761140	A	C	317	1	0.00315457413249211	26	0.6619904	RMP	0	EMB1	15	300	TN
761140	A	C	518	1	0.00193050193050193	26	0.8316427	RMP	0	EMB1	15	500	TN
761140	A	G	518	2	0.00386100386100386	27	0.5311696	RMP	0	EMB1	15	500	TN
761140	A	T	518	2	0.00386100386100386	22.5	0.5311696	RMP	0	EMB1	15	500	TN
761140	A	G	506	1	0.00197628458498024	27	0.8536135	RMP	0	EMB1	1	500	TN
761140	A	T	506	2	0.00395256916996047	22.5	0.5717964	RMP	0	EMB1	1	500	TN
761140	A	G	108	1	0.00925925925925926	28	0.3197933	RMP	0	EMB1	20	100	TN
761140	A	T	108	1	0.00925925925925926	22	0.3197933	RMP	0	EMB1	20	100	TN
761140	A	C	518	2	0.00386100386100386	26	0.4818943	RMP	0	EMB1	20	500	TN
761140	A	G	518	1	0.00193050193050193	28	0.8026509	RMP	0	EMB1	20	500	TN
761140	A	T	518	1	0.00193050193050193	23	0.8026509	RMP	0	EMB1	20	500	TN
761140	A	C	295	2	0.00677966101694915	26	0.2078328	RMP	0	EMB1	25	300	TN
761140	A	G	295	1	0.00338983050847458	27	0.5714923	RMP	0	EMB1	25	300	TN
761140	A	G	520	1	0.00192307692307692	28	0.7675761	RMP	0	EMB1	25	500	TN
761140	A	G	508	1	0.00196850393700787	28	0.7548617	RMP	0	EMB1	2	500	TN
761140	A	C	275	1	0.00363636363636364	26	0.6194978	RMP	0	EMB1	30	300	TN
761140	A	C	474	1	0.00210970464135021	26	0.7188035	RMP	0	EMB1	30	500	TN
761140	A	G	474	1	0.00210970464135021	28	0.7188035	RMP	0	EMB1	30	500	TN
761140	A	G	467	1	0.00214132762312634	27	0.7698273	RMP	0	EMB1	3	500	TN
761140	A	G	513	3	0.00584795321637427	27.67	0.1807945	RMP	0	EMB1	5	500	TN
761140	A	T	524	1	0.00190839694656489	22	0.943353	RMP	0	EMB1	7	500	TN
761140	A	T	292	1	0.00342465753424658	22	0.7965739	RMP	0	EMB2	10	300	TN
761140	A	G	477	1	0.00209643605870021	27	0.7765686	RMP	0	EMB2	10	500	TN
761140	A	C	318	1	0.00314465408805031	26	0.6627223	RMP	0	EMB2	15	300	TN
761140	A	C	518	1	0.00193050193050193	26	0.8316427	RMP	0	EMB2	15	500	TN
761140	A	G	518	2	0.00386100386100386	27	0.5311696	RMP	0	EMB2	15	500	TN
761140	A	T	518	2	0.00386100386100386	22.5	0.5311696	RMP	0	EMB2	15	500	TN
761140	A	G	512	1	0.001953125	27	0.8569112	RMP	0	EMB2	1	500	TN
761140	A	T	512	2	0.00390625	22.5	0.5781761	RMP	0	EMB2	1	500	TN
761140	A	G	105	1	0.00952380952380952	28	0.3142594	RMP	0	EMB2	20	100	TN
761140	A	T	105	1	0.00952380952380952	22	0.3142594	RMP	0	EMB2	20	100	TN
761140	A	T	310	1	0.0032258064516129	22	0.8248537	RMP	0	EMB2	20	300	TN
761140	A	C	513	2	0.00389863547758285	26	0.4792492	RMP	0	EMB2	20	500	TN
761140	A	G	513	1	0.00194931773879142	28	0.8010191	RMP	0	EMB2	20	500	TN
761140	A	T	513	1	0.00194931773879142	23	0.8010191	RMP	0	EMB2	20	500	TN
761140	A	C	295	2	0.00677966101694915	26	0.2078328	RMP	0	EMB2	25	300	TN
761140	A	G	295	1	0.00338983050847458	27	0.5714923	RMP	0	EMB2	25	300	TN
761140	A	G	494	1	0.00202429149797571	28	0.7503841	RMP	0	EMB2	25	500	TN
761140	A	G	504	1	0.00198412698412698	28	0.750537	RMP	0	EMB2	2	500	TN
761140	A	C	275	1	0.00363636363636364	26	0.6194978	RMP	0	EMB2	30	300	TN
761140	A	C	474	1	0.00210970464135021	26	0.7188035	RMP	0	EMB2	30	500	TN
761140	A	G	474	1	0.00210970464135021	28	0.7188035	RMP	0	EMB2	30	500	TN
761140	A	G	466	1	0.00214592274678112	27	0.7683212	RMP	0	EMB2	3	500	TN
761140	A	G	515	3	0.0058252427184466	27.67	0.1826241	RMP	0	EMB2	5	500	TN
761140	A	T	525	1	0.0019047619047619	22	0.9436625	RMP	0	EMB2	7	500	TN
761140	A	T	291	1	0.00343642611683849	22	0.8003115	RMP	0	EMB3	10	300	TN
761140	A	C	316	1	0.00316455696202532	26	0.6604089	RMP	0	EMB3	15	300	TN
761140	A	C	513	1	0.00194931773879142	26	0.828548	RMP	0	EMB3	15	500	TN
761140	A	G	513	1	0.00194931773879142	27	0.828548	RMP	0	EMB3	15	500	TN
761140	A	T	513	2	0.00389863547758285	22.5	0.5256803	RMP	0	EMB3	15	500	TN
761140	A	G	507	1	0.0019723865877712	27	0.8541684	RMP	0	EMB3	1	500	TN
761140	A	T	507	2	0.00394477317554241	22.5	0.5728646	RMP	0	EMB3	1	500	TN
761140	A	G	108	1	0.00925925925925926	28	0.3216111	RMP	0	EMB3	20	100	TN
761140	A	T	108	1	0.00925925925925926	22	0.3216111	RMP	0	EMB3	20	100	TN
761140	A	G	311	1	0.00321543408360129	27	0.62445	RMP	0	EMB3	20	300	TN
761140	A	C	509	2	0.00392927308447937	26.5	0.4586156	RMP	0	EMB3	20	500	TN
761140	A	G	509	1	0.00196463654223969	28	0.7879774	RMP	0	EMB3	20	500	TN
761140	A	T	509	1	0.00196463654223969	23	0.7879774	RMP	0	EMB3	20	500	TN
761140	A	C	291	2	0.00687285223367698	26	0.2662769	RMP	0	EMB3	25	300	TN
761140	A	G	465	1	0.0021505376344086	28	0.729196	RMP	0	EMB3	25	500	TN
761140	A	G	509	1	0.00196463654223969	28	0.7551421	RMP	0	EMB3	2	500	TN
761140	A	C	467	1	0.00214132762312634	26	0.7165097	RMP	0	EMB3	30	500	TN
761140	A	G	467	1	0.00214132762312634	28	0.7165097	RMP	0	EMB3	30	500	TN
761140	A	G	464	1	0.0021551724137931	27	0.7672539	RMP	0	EMB3	3	500	TN
761140	A	G	517	3	0.00580270793036751	27.67	0.186584	RMP	0	EMB3	5	500	TN
761140	A	T	522	1	0.00191570881226054	22	0.9458849	RMP	0	EMB3	7	500	TN
761140	A	T	299	1	0.00334448160535117	22	0.8045619	RMP	0	FQ1	10	300	TN
761140	A	T	469	1	0.00213219616204691	23	0.9039531	RMP	0	FQ1	10	500	TN
761140	A	C	309	1	0.00323624595469256	26	0.6526101	RMP	0	FQ1	15	300	TN
761140	A	C	522	1	0.00191570881226054	26	0.8339431	RMP	0	FQ1	15	500	TN
761140	A	G	522	1	0.00191570881226054	27	0.8339431	RMP	0	FQ1	15	500	TN
761140	A	T	522	2	0.00383141762452107	22.5	0.5352871	RMP	0	FQ1	15	500	TN
761140	A	G	512	1	0.001953125	27	0.8547641	RMP	0	FQ1	1	500	TN
761140	A	T	512	2	0.00390625	22.5	0.5740178	RMP	0	FQ1	1	500	TN
761140	A	G	111	1	0.00900900900900901	28	0.328267	RMP	0	FQ1	20	100	TN
761140	A	T	111	1	0.00900900900900901	22	0.328267	RMP	0	FQ1	20	100	TN
761140	A	C	527	1	0.00189753320683112	26	0.8092319	RMP	0	FQ1	20	500	TN
761140	A	G	527	1	0.00189753320683112	28	0.8092319	RMP	0	FQ1	20	500	TN
761140	A	T	527	1	0.00189753320683112	23	0.8092319	RMP	0	FQ1	20	500	TN
761140	A	C	297	2	0.00673400673400673	26	0.2778534	RMP	0	FQ1	25	300	TN
761140	A	G	483	1	0.0020703933747412	28	0.7421469	RMP	0	FQ1	25	500	TN
761140	A	G	510	1	0.00196078431372549	28	0.7546265	RMP	0	FQ1	2	500	TN
761140	A	T	281	1	0.00355871886120996	24	0.7116443	RMP	0	FQ1	30	300	TN
761140	A	C	478	1	0.00209205020920502	26	0.7226184	RMP	0	FQ1	30	500	TN
761140	A	G	478	1	0.00209205020920502	28	0.7226184	RMP	0	FQ1	30	500	TN
761140	A	G	459	1	0.00217864923747277	27	0.7635688	RMP	0	FQ1	3	500	TN
761140	A	G	514	3	0.00583657587548638	27.67	0.1819171	RMP	0	FQ1	5	500	TN
761140	A	T	527	1	0.00189753320683112	22	0.9442764	RMP	0	FQ1	7	500	TN
761140	A	T	290	1	0.00344827586206897	22	0.7969652	RMP	0	FQ2	10	300	TN
761140	A	T	469	1	0.00213219616204691	23	0.9039531	RMP	0	FQ2	10	500	TN
761140	A	C	305	1	0.00327868852459016	26	0.6461271	RMP	0	FQ2	15	300	TN
761140	A	C	509	1	0.00196463654223969	26	0.8261742	RMP	0	FQ2	15	500	TN
761140	A	G	509	1	0.00196463654223969	27	0.8261742	RMP	0	FQ2	15	500	TN
761140	A	T	509	2	0.00392927308447937	22.5	0.5215076	RMP	0	FQ2	15	500	TN
761140	A	G	508	1	0.00196850393700787	27	0.8547211	RMP	0	FQ2	1	500	TN
761140	A	T	508	2	0.00393700787401575	22.5	0.5739308	RMP	0	FQ2	1	500	TN
761140	A	G	106	1	0.00943396226415094	28	0.3165187	RMP	0	FQ2	20	100	TN
761140	A	T	106	1	0.00943396226415094	22	0.3165187	RMP	0	FQ2	20	100	TN
761140	A	C	518	1	0.00193050193050193	26	0.80302	RMP	0	FQ2	20	500	TN
761140	A	G	518	1	0.00193050193050193	28	0.80302	RMP	0	FQ2	20	500	TN
761140	A	T	518	1	0.00193050193050193	23	0.80302	RMP	0	FQ2	20	500	TN
761140	A	C	286	2	0.00699300699300699	26	0.2561567	RMP	0	FQ2	25	300	TN
761140	A	G	483	1	0.0020703933747412	28	0.7421469	RMP	0	FQ2	25	500	TN
761140	A	G	510	1	0.00196078431372549	28	0.7546265	RMP	0	FQ2	2	500	TN
761140	A	C	490	1	0.00204081632653061	26	0.7847485	RMP	0	FQ2	30	500	TN
761140	A	G	490	1	0.00204081632653061	28	0.7847485	RMP	0	FQ2	30	500	TN
761140	A	T	490	1	0.00204081632653061	23	0.7847485	RMP	0	FQ2	30	500	TN
761140	A	G	459	1	0.00217864923747277	27	0.7635688	RMP	0	FQ2	3	500	TN
761140	A	G	515	3	0.0058252427184466	27.67	0.1830437	RMP	0	FQ2	5	500	TN
761140	A	T	527	1	0.00189753320683112	22	0.9442764	RMP	0	FQ2	7	500	TN
761140	A	T	290	1	0.00344827586206897	22	0.7992029	RMP	0	FQ3	10	300	TN
761140	A	C	308	1	0.00324675324675325	26	0.6501483	RMP	0	FQ3	15	300	TN
761140	A	C	516	1	0.00193798449612403	26	0.8334186	RMP	0	FQ3	15	500	TN
761140	A	G	516	1	0.00193798449612403	27	0.8334186	RMP	0	FQ3	15	500	TN
761140	A	T	516	3	0.00581395348837209	22.33	0.2663802	RMP	0	FQ3	15	500	TN
761140	A	G	506	1	0.00197628458498024	27	0.8536135	RMP	0	FQ3	1	500	TN
761140	A	T	506	2	0.00395256916996047	22.5	0.5717964	RMP	0	FQ3	1	500	TN
761140	A	G	111	1	0.00900900900900901	28	0.328267	RMP	0	FQ3	20	100	TN
761140	A	T	111	1	0.00900900900900901	22	0.328267	RMP	0	FQ3	20	100	TN
761140	A	C	510	1	0.00196078431372549	26	0.7993174	RMP	0	FQ3	20	500	TN
761140	A	G	510	1	0.00196078431372549	28	0.7993174	RMP	0	FQ3	20	500	TN
761140	A	T	510	1	0.00196078431372549	23	0.7993174	RMP	0	FQ3	20	500	TN
761140	A	C	291	2	0.00687285223367698	26	0.3442819	RMP	0	FQ3	25	300	TN
761140	A	T	291	1	0.00343642611683849	22	0.7051381	RMP	0	FQ3	25	300	TN
761140	A	C	479	2	0.00417536534446764	26	0.3712626	RMP	0	FQ3	25	500	TN
761140	A	G	479	1	0.00208768267223382	28	0.7263633	RMP	0	FQ3	25	500	TN
761140	A	G	503	1	0.00198807157057654	28	0.7510469	RMP	0	FQ3	2	500	TN
761140	A	C	454	1	0.00220264317180617	26	0.7602203	RMP	0	FQ3	30	500	TN
761140	A	G	454	1	0.00220264317180617	28	0.7602203	RMP	0	FQ3	30	500	TN
761140	A	T	454	1	0.00220264317180617	23	0.7602203	RMP	0	FQ3	30	500	TN
761140	A	G	465	1	0.0021505376344086	27	0.767984	RMP	0	FQ3	3	500	TN
761140	A	G	515	3	0.0058252427184466	27.67	0.1826241	RMP	0	FQ3	5	500	TN
761140	A	T	525	2	0.00380952380952381	22	0.7902449	RMP	0	FQ3	7	500	TN
761140	A	T	288	1	0.00347222222222222	22	0.7928411	RMP	0	INH2	10	300	TN
761140	A	C	316	1	0.00316455696202532	26	0.6599859	RMP	0	INH2	15	300	TN
761140	A	C	533	1	0.00187617260787992	26	0.8401084	RMP	0	INH2	15	500	TN
761140	A	G	533	1	0.00187617260787992	27	0.8401084	RMP	0	INH2	15	500	TN
761140	A	T	533	2	0.00375234521575985	22.5	0.546481	RMP	0	INH2	15	500	TN
761140	A	G	505	1	0.00198019801980198	27	0.8530566	RMP	0	INH2	1	500	TN
761140	A	T	505	2	0.00396039603960396	22.5	0.5707263	RMP	0	INH2	1	500	TN
761140	A	G	101	1	0.0099009900990099	28	0.303945	RMP	0	INH2	20	100	TN
761140	A	T	101	1	0.0099009900990099	22	0.303945	RMP	0	INH2	20	100	TN
761140	A	G	318	1	0.00314465408805031	27	0.6305169	RMP	0	INH2	20	300	TN
761140	A	C	514	1	0.00194552529182879	26	0.8001623	RMP	0	INH2	20	500	TN
761140	A	G	514	2	0.00389105058365759	28	0.4778691	RMP	0	INH2	20	500	TN
761140	A	T	514	1	0.00194552529182879	23	0.8001623	RMP	0	INH2	20	500	TN
761140	A	C	309	2	0.00647249190938511	26	0.2909913	RMP	0	INH2	25	300	TN
761140	A	G	495	1	0.00202020202020202	28	0.7514834	RMP	0	INH2	25	500	TN
761140	A	G	509	1	0.00196463654223969	28	0.7539496	RMP	0	INH2	2	500	TN
761140	A	C	479	1	0.00208768267223382	26	0.7241809	RMP	0	INH2	30	500	TN
761140	A	G	479	1	0.00208768267223382	28	0.7241809	RMP	0	INH2	30	500	TN
761140	A	G	463	1	0.00215982721382289	27	0.7665215	RMP	0	INH2	3	500	TN
761140	A	G	513	3	0.00584795321637427	27.67	0.1812109	RMP	0	INH2	5	500	TN
761140	A	T	525	1	0.0019047619047619	22	0.9467845	RMP	0	INH2	7	500	TN
761140	A	T	296	1	0.00337837837837838	22	0.8057631	RMP	0	INH3	10	300	TN
761140	A	C	329	1	0.00303951367781155	26	0.6082617	RMP	0	INH3	15	300	TN
761140	A	G	329	1	0.00303951367781155	27	0.6082617	RMP	0	INH3	15	300	TN
761140	A	C	446	1	0.00224215246636771	26	0.7843334	RMP	0	INH3	15	500	TN
761140	A	G	446	1	0.00224215246636771	27	0.7843334	RMP	0	INH3	15	500	TN
761140	A	T	446	2	0.00448430493273543	22.5	0.4529266	RMP	0	INH3	15	500	TN
761140	A	G	508	1	0.00196850393700787	27	0.8547211	RMP	0	INH3	1	500	TN
761140	A	T	508	2	0.00393700787401575	22.5	0.5739308	RMP	0	INH3	1	500	TN
761140	A	G	107	1	0.00934579439252336	28	0.3199751	RMP	0	INH3	20	100	TN
761140	A	T	107	1	0.00934579439252336	22	0.3199751	RMP	0	INH3	20	100	TN
761140	A	C	515	1	0.00194174757281553	26	0.8007874	RMP	0	INH3	20	500	TN
761140	A	G	515	1	0.00194174757281553	28	0.8007874	RMP	0	INH3	20	500	TN
761140	A	T	515	1	0.00194174757281553	23	0.8007874	RMP	0	INH3	20	500	TN
761140	A	C	300	3	0.01	26	0.08593741	RMP	0	INH3	25	300	TN
761140	A	G	512	1	0.001953125	28	0.7630864	RMP	0	INH3	25	500	TN
761140	A	G	504	1	0.00198412698412698	28	0.750537	RMP	0	INH3	2	500	TN
761140	A	C	498	1	0.00200803212851406	26	0.7387275	RMP	0	INH3	30	500	TN
761140	A	G	498	1	0.00200803212851406	28	0.7387275	RMP	0	INH3	30	500	TN
761140	A	G	462	1	0.00216450216450216	27	0.7657868	RMP	0	INH3	3	500	TN
761140	A	G	513	3	0.00584795321637427	27.67	0.1816279	RMP	0	INH3	5	500	TN
761140	A	T	517	1	0.00193423597678917	22	0.9445372	RMP	0	INH3	7	500	TN
761140	A	T	295	1	0.00338983050847458	22	0.8054208	RMP	0	MDR1	10	300	TN
761140	A	T	481	1	0.00207900207900208	23	0.9097923	RMP	0	MDR1	10	500	TN
761140	A	C	329	1	0.00303951367781155	26	0.6093905	RMP	0	MDR1	15	300	TN
761140	A	G	329	1	0.00303951367781155	27	0.6093905	RMP	0	MDR1	15	300	TN
761140	A	C	516	1	0.00193798449612403	26	0.8304805	RMP	0	MDR1	15	500	TN
761140	A	G	516	1	0.00193798449612403	27	0.8304805	RMP	0	MDR1	15	500	TN
761140	A	T	516	2	0.00387596899224806	22.5	0.5291015	RMP	0	MDR1	15	500	TN
761140	A	G	505	1	0.00198019801980198	27	0.8530566	RMP	0	MDR1	1	500	TN
761140	A	T	505	2	0.00396039603960396	22.5	0.5707263	RMP	0	MDR1	1	500	TN
761140	A	G	107	1	0.00934579439252336	28	0.3213889	RMP	0	MDR1	20	100	TN
761140	A	T	107	1	0.00934579439252336	22	0.3213889	RMP	0	MDR1	20	100	TN
761140	A	C	509	1	0.00196463654223969	26	0.7973805	RMP	0	MDR1	20	500	TN
761140	A	G	509	1	0.00196463654223969	28	0.7973805	RMP	0	MDR1	20	500	TN
761140	A	T	509	1	0.00196463654223969	23	0.7973805	RMP	0	MDR1	20	500	TN
761140	A	C	292	2	0.00684931506849315	26	0.2671224	RMP	0	MDR1	25	300	TN
761140	A	G	501	1	0.00199600798403194	28	0.7540526	RMP	0	MDR1	25	500	TN
761140	A	G	504	1	0.00198412698412698	28	0.750537	RMP	0	MDR1	2	500	TN
761140	A	C	467	1	0.00214132762312634	26	0.7151358	RMP	0	MDR1	30	500	TN
761140	A	G	467	1	0.00214132762312634	28	0.7151358	RMP	0	MDR1	30	500	TN
761140	A	G	462	1	0.00216450216450216	27	0.7657868	RMP	0	MDR1	3	500	TN
761140	A	G	513	3	0.00584795321637427	27.67	0.1820457	RMP	0	MDR1	5	500	TN
761140	A	T	518	1	0.00193050193050193	22	0.9416515	RMP	0	MDR1	7	500	TN
761140	A	G	80	6	0.075	27.83	0.1178	RMP	1	MDR2	10	100	TP
761140	A	G	287	24	0.0836236933797909	27.38	2.10551e-18	RMP	1	MDR2	10	300	TP
761140	A	T	287	1	0.00348432055749129	22	0.6668371	RMP	0	MDR2	10	300	TN
761140	A	G	463	44	0.0950323974082073	27.45	2.15794e-44	RMP	1	MDR2	10	500	TP
761140	A	G	96	16	0.166666666666667	27.44	1.75559e-17	RMP	1	MDR2	15	100	TP
761140	A	C	316	1	0.00316455696202532	26	0.5811315	RMP	0	MDR2	15	300	TN
761140	A	G	316	47	0.14873417721519	27.45	6.9488e-59	RMP	1	MDR2	15	300	TP
761140	A	C	504	1	0.00198412698412698	26	0.8151364	RMP	0	MDR2	15	500	TN
761140	A	G	504	59	0.117063492063492	27.46	1.15021e-63	RMP	1	MDR2	15	500	TP
761140	A	T	504	2	0.00396825396825397	22.5	0.502538	RMP	0	MDR2	15	500	TN
761140	A	G	122	1	0.00819672131147541	27	0.3124112	RMP	1	MDR2	1	100	FN
761140	A	G	258	2	0.00775193798449612	28	0.159641	RMP	1	MDR2	1	300	FN
761140	A	G	510	7	0.0137254901960784	27.43	0.003095705	RMP	1	MDR2	1	500	TP
761140	A	T	510	2	0.00392156862745098	22.5	0.5582026	RMP	0	MDR2	1	500	TN
761140	A	G	114	29	0.254385964912281	27.41	3.39341e-39	RMP	1	MDR2	20	100	TP
761140	A	T	114	1	0.0087719298245614	22	0.3485809	RMP	0	MDR2	20	100	TN
761140	A	G	322	70	0.217391304347826	27.39	1.21904e-99	RMP	1	MDR2	20	300	TP
761140	A	C	531	1	0.00188323917137476	26	0.8200587	RMP	0	MDR2	20	500	TN
761140	A	G	531	117	0.220338983050847	27.54	1.40783e-166	RMP	1	MDR2	20	500	TP
761140	A	T	531	1	0.00188323917137476	23	0.8200587	RMP	0	MDR2	20	500	TN
761140	A	G	99	26	0.262626262626263	27.46	3.85397e-37	RMP	1	MDR2	25	100	TP
761140	A	C	280	2	0.00714285714285714	26	0.1820475	RMP	0	MDR2	25	300	TN
761140	A	G	280	58	0.207142857142857	27.47	1.5046e-82	RMP	1	MDR2	25	300	TP
761140	A	C	501	1	0.00199600798403194	26	0.7570964	RMP	0	MDR2	25	500	TN
761140	A	G	501	133	0.265469061876248	27.44	9.25589e-210	RMP	1	MDR2	25	500	TP
761140	A	G	108	3	0.0277777777777778	27.67	0.003895709	RMP	1	MDR2	2	100	TP
761140	A	G	290	6	0.0206896551724138	27.5	0.0002600619	RMP	1	MDR2	2	300	TP
761140	A	G	503	7	0.0139165009940358	27.86	0.0006218635	RMP	1	MDR2	2	500	TP
761140	A	G	85	24	0.282352941176471	27.38	1.32038e-34	RMP	1	MDR2	30	100	TP
761140	A	G	267	79	0.295880149812734	27.47	1.21057e-125	RMP	1	MDR2	30	300	TP
761140	A	C	490	1	0.00204081632653061	26	0.7456917	RMP	0	MDR2	30	500	TN
761140	A	G	490	160	0.326530612244898	27.5	8.32538e-271	RMP	1	MDR2	30	500	TP
761140	A	G	114	2	0.0175438596491228	28	0.03979387	RMP	1	MDR2	3	100	TP
761140	A	G	309	8	0.0258899676375405	27.62	4.31594	RMP	1	MDR2	3	300	TP
761140	A	G	465	17	0.0365591397849462	27.47	1.45334e-07	RMP	1	MDR2	3	500	TP
761140	A	G	114	6	0.0526315789473684	27.5	1.19907	RMP	1	MDR2	5	100	TP
761140	A	G	323	16	0.0495356037151703	27.5	6.60568e-09	RMP	1	MDR2	5	300	TP
761140	A	G	515	29	0.0563106796116505	27.48	1.95717e-21	RMP	1	MDR2	5	500	TP
761140	A	G	100	8	0.08	27.25	0.000804502	RMP	1	MDR2	7	100	TP
761140	A	G	298	18	0.0604026845637584	27.28	5.98234e-12	RMP	1	MDR2	7	300	TP
761140	A	G	520	31	0.0596153846153846	27.42	1.51109e-20	RMP	1	MDR2	7	500	TP
761140	A	T	520	1	0.00192307692307692	22	0.8641282	RMP	0	MDR2	7	500	TN
761140	A	T	300	1	0.00333333333333333	22	0.8111086	RMP	0	MDR3	10	300	TN
761140	A	C	308	1	0.00324675324675325	26	0.6493007	RMP	0	MDR3	15	300	TN
761140	A	C	509	1	0.00196463654223969	26	0.8259988	RMP	0	MDR3	15	500	TN
761140	A	G	509	1	0.00196463654223969	27	0.8259988	RMP	0	MDR3	15	500	TN
761140	A	T	509	2	0.00392927308447937	22.5	0.5212008	RMP	0	MDR3	15	500	TN
761140	A	G	507	1	0.0019723865877712	27	0.8541684	RMP	0	MDR3	1	500	TN
761140	A	T	507	2	0.00394477317554241	22.5	0.5728646	RMP	0	MDR3	1	500	TN
761140	A	G	110	1	0.00909090909090909	28	0.3268779	RMP	0	MDR3	20	100	TN
761140	A	T	110	1	0.00909090909090909	22	0.3268779	RMP	0	MDR3	20	100	TN
761140	A	C	512	2	0.00390625	26	0.4758493	RMP	0	MDR3	20	500	TN
761140	A	G	512	1	0.001953125	28	0.7989063	RMP	0	MDR3	20	500	TN
761140	A	T	512	1	0.001953125	23	0.7989063	RMP	0	MDR3	20	500	TN
761140	A	C	285	2	0.00701754385964912	26	0.2561391	RMP	0	MDR3	25	300	TN
761140	A	C	479	1	0.00208768267223382	26	0.7263633	RMP	0	MDR3	25	500	TN
761140	A	G	479	1	0.00208768267223382	28	0.7263633	RMP	0	MDR3	25	500	TN
761140	A	G	507	1	0.0019723865877712	28	0.7525902	RMP	0	MDR3	2	500	TN
761140	A	G	281	1	0.00355871886120996	27	0.5851359	RMP	0	MDR3	30	300	TN
761140	A	C	484	2	0.00413223140495868	26	0.373924	RMP	0	MDR3	30	500	TN
761140	A	G	484	1	0.00206611570247934	28	0.7284087	RMP	0	MDR3	30	500	TN
761140	A	G	467	1	0.00214132762312634	27	0.7698273	RMP	0	MDR3	3	500	TN
761140	A	G	509	3	0.00589390962671906	27.67	0.1783932	RMP	0	MDR3	5	500	TN
761140	A	T	517	1	0.00193423597678917	22	0.9443518	RMP	0	MDR3	7	500	TN
761140	A	T	285	1	0.00350877192982456	22	0.7894159	RMP	0	PZA1	10	300	TN
761140	A	C	311	2	0.00643086816720257	26	0.2845057	RMP	0	PZA1	15	300	TN
761140	A	C	532	1	0.0018796992481203	26	0.8393882	RMP	0	PZA1	15	500	TN
761140	A	G	532	1	0.0018796992481203	27	0.8393882	RMP	0	PZA1	15	500	TN
761140	A	T	532	2	0.0037593984962406	22.5	0.5451615	RMP	0	PZA1	15	500	TN
761140	A	G	507	1	0.0019723865877712	27	0.8541684	RMP	0	PZA1	1	500	TN
761140	A	T	507	2	0.00394477317554241	22.5	0.5728646	RMP	0	PZA1	1	500	TN
761140	A	G	103	1	0.00970873786407767	28	0.309314	RMP	0	PZA1	20	100	TN
761140	A	T	103	1	0.00970873786407767	22	0.309314	RMP	0	PZA1	20	100	TN
761140	A	G	302	1	0.0033112582781457	28	0.5702398	RMP	0	PZA1	20	300	TN
761140	A	C	514	2	0.00389105058365759	26	0.4802603	RMP	0	PZA1	20	500	TN
761140	A	G	514	1	0.00194552529182879	28	0.8016444	RMP	0	PZA1	20	500	TN
761140	A	T	514	1	0.00194552529182879	23	0.8016444	RMP	0	PZA1	20	500	TN
761140	A	C	308	2	0.00649350649350649	26	0.283426	RMP	0	PZA1	25	300	TN
761140	A	G	512	1	0.001953125	28	0.7622994	RMP	0	PZA1	25	500	TN
761140	A	G	507	1	0.0019723865877712	28	0.7537846	RMP	0	PZA1	2	500	TN
761140	A	C	494	1	0.00202429149797571	26	0.734814	RMP	0	PZA1	30	500	TN
761140	A	G	494	1	0.00202429149797571	28	0.734814	RMP	0	PZA1	30	500	TN
761140	A	G	466	1	0.00214592274678112	27	0.7691022	RMP	0	PZA1	3	500	TN
761140	A	G	521	3	0.00575815738963532	27.67	0.1860296	RMP	0	PZA1	5	500	TN
761140	A	T	525	1	0.0019047619047619	22	0.9434752	RMP	0	PZA1	7	500	TN
761140	A	T	290	1	0.00344827586206897	22	0.7995749	RMP	0	PZA3	10	300	TN
761140	A	C	310	1	0.0032258064516129	26	0.6571838	RMP	0	PZA3	15	300	TN
761140	A	C	522	1	0.00191570881226054	26	0.8337711	RMP	0	PZA3	15	500	TN
761140	A	G	522	1	0.00191570881226054	27	0.8337711	RMP	0	PZA3	15	500	TN
761140	A	T	522	2	0.00383141762452107	22.5	0.5349785	RMP	0	PZA3	15	500	TN
761140	A	G	513	1	0.00194931773879142	27	0.8574535	RMP	0	PZA3	1	500	TN
761140	A	T	513	2	0.00389863547758285	22.5	0.5792326	RMP	0	PZA3	1	500	TN
761140	A	G	104	1	0.00961538461538462	28	0.3115934	RMP	0	PZA3	20	100	TN
761140	A	T	104	1	0.00961538461538462	22	0.3115934	RMP	0	PZA3	20	100	TN
761140	A	C	517	1	0.00193423597678917	26	0.8033241	RMP	0	PZA3	20	500	TN
761140	A	G	517	1	0.00193423597678917	28	0.8033241	RMP	0	PZA3	20	500	TN
761140	A	T	517	1	0.00193423597678917	23	0.8033241	RMP	0	PZA3	20	500	TN
761140	A	C	298	2	0.00671140939597315	26	0.273881	RMP	0	PZA3	25	300	TN
761140	A	C	477	1	0.00209643605870021	27	0.697875	RMP	0	PZA3	25	500	TN
761140	A	G	477	1	0.00209643605870021	28	0.697875	RMP	0	PZA3	25	500	TN
761140	A	G	512	1	0.001953125	28	0.7571643	RMP	0	PZA3	2	500	TN
761140	A	G	279	1	0.003584229390681	27	0.583371	RMP	0	PZA3	30	300	TN
761140	A	C	469	1	0.00213219616204691	26	0.7155647	RMP	0	PZA3	30	500	TN
761140	A	G	469	1	0.00213219616204691	28	0.7155647	RMP	0	PZA3	30	500	TN
761140	A	G	476	1	0.00210084033613445	27	0.7758655	RMP	0	PZA3	3	500	TN
761140	A	G	510	3	0.00588235294117647	27.67	0.1795098	RMP	0	PZA3	5	500	TN
761140	A	G	523	1	0.00191204588910134	27	0.870614	RMP	0	PZA3	7	500	TN
761140	A	T	523	1	0.00191204588910134	22	0.870614	RMP	0	PZA3	7	500	TN
761140	A	C	83	1	0.0120481927710843	26	0.2497104	RMP	0	RMP1	10	100	TN
761140	A	T	290	1	0.00344827586206897	22	0.7954683	RMP	0	RMP1	10	300	TN
761140	A	C	325	1	0.00307692307692308	26	0.6694299	RMP	0	RMP1	15	300	TN
761140	A	C	517	1	0.00193423597678917	26	0.8312358	RMP	0	RMP1	15	500	TN
761140	A	G	517	1	0.00193423597678917	27	0.8312358	RMP	0	RMP1	15	500	TN
761140	A	T	517	2	0.00386847195357834	22.5	0.5304443	RMP	0	RMP1	15	500	TN
761140	A	G	509	1	0.00196463654223969	27	0.8550565	RMP	0	RMP1	1	500	TN
761140	A	T	509	2	0.00392927308447937	22.5	0.5745793	RMP	0	RMP1	1	500	TN
761140	A	G	102	1	0.00980392156862745	28	0.3060474	RMP	0	RMP1	20	100	TN
761140	A	T	102	1	0.00980392156862745	22	0.3060474	RMP	0	RMP1	20	100	TN
761140	A	C	325	1	0.00307692307692308	26	0.6812236	RMP	0	RMP1	20	300	TN
761140	A	C	537	1	0.00186219739292365	26	0.8154954	RMP	0	RMP1	20	500	TN
761140	A	G	537	1	0.00186219739292365	28	0.8154954	RMP	0	RMP1	20	500	TN
761140	A	T	537	1	0.00186219739292365	23	0.8154954	RMP	0	RMP1	20	500	TN
761140	A	C	293	2	0.0068259385665529	26	0.2692533	RMP	0	RMP1	25	300	TN
761140	A	G	369	1	0.002710027100271	28	0.6449389	RMP	0	RMP1	25	500	TN
761140	A	C	506	1	0.00197628458498024	26	0.7418855	RMP	0	RMP1	2	500	TN
761140	A	G	506	1	0.00197628458498024	28	0.7418855	RMP	0	RMP1	2	500	TN
761140	A	C	474	2	0.00421940928270042	26	0.3650568	RMP	0	RMP1	30	500	TN
761140	A	G	474	1	0.00210970464135021	28	0.7215425	RMP	0	RMP1	30	500	TN
761140	A	G	470	1	0.00212765957446809	27	0.7716003	RMP	0	RMP1	3	500	TN
761140	A	G	509	3	0.00589390962671906	27.67	0.1779819	RMP	0	RMP1	5	500	TN
761140	A	T	521	1	0.00191938579654511	22	0.9457644	RMP	0	RMP1	7	500	TN
761140	A	T	298	1	0.00335570469798658	22	0.8034919	RMP	0	RMP2	10	300	TN
761140	A	C	310	1	0.0032258064516129	26	0.652526	RMP	0	RMP2	15	300	TN
761140	A	C	513	1	0.00194931773879142	26	0.8255731	RMP	0	RMP2	15	500	TN
761140	A	G	513	1	0.00194931773879142	27	0.8255731	RMP	0	RMP2	15	500	TN
761140	A	T	513	3	0.00584795321637427	22.67	0.2541267	RMP	0	RMP2	15	500	TN
761140	A	G	511	1	0.00195694716242661	27	0.8542157	RMP	0	RMP2	1	500	TN
761140	A	T	511	2	0.00391389432485323	22.5	0.57296	RMP	0	RMP2	1	500	TN
761140	A	G	102	1	0.00980392156862745	28	0.3060474	RMP	0	RMP2	20	100	TN
761140	A	T	102	1	0.00980392156862745	22	0.3060474	RMP	0	RMP2	20	100	TN
761140	A	C	513	1	0.00194931773879142	26	0.8008339	RMP	0	RMP2	20	500	TN
761140	A	G	513	1	0.00194931773879142	28	0.8008339	RMP	0	RMP2	20	500	TN
761140	A	T	513	1	0.00194931773879142	23	0.8008339	RMP	0	RMP2	20	500	TN
761140	A	C	289	2	0.0069204152249135	26	0.3121772	RMP	0	RMP2	25	300	TN
761140	A	T	289	1	0.00346020761245675	23	0.67781	RMP	0	RMP2	25	300	TN
761140	A	G	369	1	0.002710027100271	28	0.6449389	RMP	0	RMP2	25	500	TN
761140	A	G	503	1	0.00198807157057654	28	0.7514459	RMP	0	RMP2	2	500	TN
761140	A	C	477	1	0.00209643605870021	26	0.7218732	RMP	0	RMP2	30	500	TN
761140	A	G	477	1	0.00209643605870021	28	0.7218732	RMP	0	RMP2	30	500	TN
761140	A	G	470	1	0.00212765957446809	27	0.7716003	RMP	0	RMP2	3	500	TN
761140	A	G	513	3	0.00584795321637427	27.67	0.1807945	RMP	0	RMP2	5	500	TN
761140	A	T	521	1	0.00191938579654511	22	0.9457644	RMP	0	RMP2	7	500	TN
761140	A	T	288	1	0.00347222222222222	22	0.7969673	RMP	0	SM1	10	300	TN
761140	A	C	320	1	0.003125	26	0.6641748	RMP	0	SM1	15	300	TN
761140	A	C	522	1	0.00191570881226054	26	0.8339431	RMP	0	SM1	15	500	TN
761140	A	G	522	1	0.00191570881226054	27	0.8339431	RMP	0	SM1	15	500	TN
761140	A	T	522	2	0.00383141762452107	22.5	0.5352871	RMP	0	SM1	15	500	TN
761140	A	G	510	1	0.00196078431372549	27	0.8558203	RMP	0	SM1	1	500	TN
761140	A	T	510	2	0.00392156862745098	22.5	0.5760574	RMP	0	SM1	1	500	TN
761140	A	G	103	1	0.00970873786407767	28	0.3089211	RMP	0	SM1	20	100	TN
761140	A	T	103	1	0.00970873786407767	22	0.3089211	RMP	0	SM1	20	100	TN
761140	A	C	512	1	0.001953125	26	0.8002064	RMP	0	SM1	20	500	TN
761140	A	G	512	1	0.001953125	28	0.8002064	RMP	0	SM1	20	500	TN
761140	A	T	512	1	0.001953125	23	0.8002064	RMP	0	SM1	20	500	TN
761140	A	C	298	2	0.00671140939597315	26	0.2760634	RMP	0	SM1	25	300	TN
761140	A	C	497	1	0.00201207243460765	26	0.7399086	RMP	0	SM1	25	500	TN
761140	A	G	497	1	0.00201207243460765	28	0.7399086	RMP	0	SM1	25	500	TN
761140	A	G	509	1	0.00196463654223969	28	0.7551421	RMP	0	SM1	2	500	TN
761140	A	C	475	1	0.00210526315789474	26	0.7209245	RMP	0	SM1	30	500	TN
761140	A	G	475	1	0.00210526315789474	28	0.7209245	RMP	0	SM1	30	500	TN
761140	A	G	462	1	0.00216450216450216	27	0.7657868	RMP	0	SM1	3	500	TN
761140	A	G	512	3	0.005859375	27.67	0.1805053	RMP	0	SM1	5	500	TN
761140	A	T	530	1	0.00188679245283019	22	0.9450009	RMP	0	SM1	7	500	TN
761140	A	T	295	1	0.00338983050847458	22	0.8006179	RMP	0	SM2	10	300	TN
761140	A	C	304	1	0.00328947368421053	26	0.6461917	RMP	0	SM2	15	300	TN
761140	A	C	518	1	0.00193050193050193	26	0.8318156	RMP	0	SM2	15	500	TN
761140	A	G	518	1	0.00193050193050193	27	0.8318156	RMP	0	SM2	15	500	TN
761140	A	T	518	2	0.00386100386100386	22.5	0.5314777	RMP	0	SM2	15	500	TN
761140	A	G	509	1	0.00196463654223969	27	0.8552717	RMP	0	SM2	1	500	TN
761140	A	T	509	2	0.00392927308447937	22.5	0.574995	RMP	0	SM2	1	500	TN
761140	A	G	106	1	0.00943396226415094	28	0.3175199	RMP	0	SM2	20	100	TN
761140	A	T	106	1	0.00943396226415094	22	0.3175199	RMP	0	SM2	20	100	TN
761140	A	C	313	1	0.00319488817891374	26	0.6683235	RMP	0	SM2	20	300	TN
761140	A	C	519	2	0.00385356454720617	26	0.4846972	RMP	0	SM2	20	500	TN
761140	A	G	519	1	0.00192678227360308	28	0.8043735	RMP	0	SM2	20	500	TN
761140	A	T	519	1	0.00192678227360308	23	0.8043735	RMP	0	SM2	20	500	TN
761140	A	C	295	2	0.00677966101694915	26	0.2722358	RMP	0	SM2	25	300	TN
761140	A	G	492	1	0.00203252032520325	28	0.8366317	RMP	0	SM2	25	500	TN
761140	A	T	492	1	0.00203252032520325	22	0.8366317	RMP	0	SM2	25	500	TN
761140	A	G	508	1	0.00196850393700787	28	0.7544643	RMP	0	SM2	2	500	TN
761140	A	C	491	1	0.00203665987780041	26	0.7329388	RMP	0	SM2	30	500	TN
761140	A	G	491	1	0.00203665987780041	28	0.7329388	RMP	0	SM2	30	500	TN
761140	A	G	461	1	0.00216919739696312	27	0.7654421	RMP	0	SM2	3	500	TN
761140	A	G	517	3	0.00580270793036751	27.67	0.183619	RMP	0	SM2	5	500	TN
761140	A	T	515	1	0.00194174757281553	22	0.9433517	RMP	0	SM2	7	500	TN
761140	A	T	295	1	0.00338983050847458	22	0.8043164	RMP	0	XDR1	10	300	TN
761140	A	C	307	1	0.00325732899022801	26	0.651072	RMP	0	XDR1	15	300	TN
761140	A	C	520	2	0.00384615384615385	26	0.5332314	RMP	0	XDR1	15	500	TN
761140	A	G	520	1	0.00192307692307692	27	0.8327968	RMP	0	XDR1	15	500	TN
761140	A	T	520	2	0.00384615384615385	22.5	0.5332314	RMP	0	XDR1	15	500	TN
761140	A	G	510	1	0.00196078431372549	27	0.8536653	RMP	0	XDR1	1	500	TN
761140	A	T	510	2	0.00392156862745098	22.5	0.5719002	RMP	0	XDR1	1	500	TN
761140	A	C	109	1	0.00917431192660551	27	0.2867675	RMP	0	XDR1	20	100	TN
761140	A	G	109	1	0.00917431192660551	28	0.2867675	RMP	0	XDR1	20	100	TN
761140	A	T	109	1	0.00917431192660551	22	0.2867675	RMP	0	XDR1	20	100	TN
761140	A	C	521	1	0.00191938579654511	26	0.8065166	RMP	0	XDR1	20	500	TN
761140	A	G	521	1	0.00191938579654511	28	0.8065166	RMP	0	XDR1	20	500	TN
761140	A	T	521	1	0.00191938579654511	23	0.8065166	RMP	0	XDR1	20	500	TN
761140	A	C	296	3	0.0101351351351351	26	0.08400365	RMP	0	XDR1	25	300	TN
761140	A	G	492	1	0.00203252032520325	28	0.7489776	RMP	0	XDR1	25	500	TN
761140	A	G	504	1	0.00198412698412698	28	0.750537	RMP	0	XDR1	2	500	TN
761140	A	C	272	1	0.00367647058823529	26	0.612923	RMP	0	XDR1	30	300	TN
761140	A	C	479	1	0.00208768267223382	26	0.7659195	RMP	0	XDR1	30	500	TN
761140	A	G	479	2	0.00417536534446764	26.5	0.4254978	RMP	0	XDR1	30	500	TN
761140	A	G	464	1	0.0021551724137931	27	0.7672539	RMP	0	XDR1	3	500	TN
761140	A	G	514	3	0.00583657587548638	27.67	0.1857087	RMP	0	XDR1	5	500	TN
761140	A	T	518	1	0.00193050193050193	22	0.9446619	RMP	0	XDR1	7	500	TN
761140	A	G	82	8	0.0975609756097561	27.25	0.000195017	RMP	1	XDR2	10	100	TP
761140	A	G	289	26	0.0899653979238754	27.38	3.77893e-22	RMP	1	XDR2	10	300	TP
761140	A	T	289	1	0.00346020761245675	22	0.6688163	RMP	0	XDR2	10	300	TN
761140	A	G	470	51	0.108510638297872	27.51	1.43508e-55	RMP	1	XDR2	10	500	TP
761140	A	G	97	17	0.175257731958763	27.53	2.48259e-19	RMP	1	XDR2	15	100	TP
761140	A	C	317	1	0.00315457413249211	26	0.5864904	RMP	0	XDR2	15	300	TN
761140	A	G	317	47	0.148264984227129	27.4	1.38602e-59	RMP	1	XDR2	15	300	TP
761140	A	C	522	1	0.00191570881226054	26	0.8247225	RMP	0	XDR2	15	500	TN
761140	A	G	522	77	0.147509578544061	27.53	1.35516e-93	RMP	1	XDR2	15	500	TP
761140	A	T	522	2	0.00383141762452107	22.5	0.5189872	RMP	0	XDR2	15	500	TN
761140	A	G	123	2	0.016260162601626	27.5	0.04940961	RMP	1	XDR2	1	100	TP
761140	A	G	257	1	0.00389105058365759	28	0.507772	RMP	1	XDR2	1	300	FN
761140	A	G	510	7	0.0137254901960784	27.43	0.003095705	RMP	1	XDR2	1	500	TP
761140	A	T	510	2	0.00392156862745098	22.5	0.5582026	RMP	0	XDR2	1	500	TN
761140	A	G	105	19	0.180952380952381	27.58	1.67952e-20	RMP	1	XDR2	20	100	TP
761140	A	T	105	1	0.00952380952380952	22	0.3222924	RMP	0	XDR2	20	100	TN
761140	A	G	311	58	0.186495176848875	27.53	4.23706e-78	RMP	1	XDR2	20	300	TP
761140	A	C	531	1	0.00188323917137476	26	0.8211251	RMP	0	XDR2	20	500	TN
761140	A	G	531	117	0.220338983050847	27.41	2.09921e-166	RMP	1	XDR2	20	500	TP
761140	A	T	531	1	0.00188323917137476	23	0.8211251	RMP	0	XDR2	20	500	TN
761140	A	G	93	20	0.21505376344086	27.55	1.58132e-26	RMP	1	XDR2	25	100	TP
761140	A	C	298	2	0.00671140939597315	26	0.1970099	RMP	0	XDR2	25	300	TN
761140	A	G	298	76	0.25503355704698	27.54	1.62108e-117	RMP	1	XDR2	25	300	TP
761140	A	C	495	1	0.00202020202020202	26	0.8167085	RMP	0	XDR2	25	500	TN
761140	A	G	495	125	0.252525252525253	27.58	2.14484e-183	RMP	1	XDR2	25	500	TP
761140	A	T	495	1	0.00202020202020202	22	0.8167085	RMP	0	XDR2	25	500	TN
761140	A	G	107	2	0.0186915887850467	27	0.04419448	RMP	1	XDR2	2	100	TP
761140	A	G	289	5	0.0173010380622837	27.2	0.002151768	RMP	1	XDR2	2	300	TP
761140	A	G	505	9	0.0178217821782178	27.33	26.4838	RMP	1	XDR2	2	500	TP
761140	A	G	87	26	0.298850574712644	27.42	1.23807e-38	RMP	1	XDR2	30	100	TP
761140	A	C	285	1	0.00350877192982456	26	0.5493158	RMP	0	XDR2	30	300	TN
761140	A	G	285	96	0.336842105263158	27.51	2.33792e-162	RMP	1	XDR2	30	300	TP
761140	A	C	472	1	0.00211864406779661	26	0.782856	RMP	0	XDR2	30	500	TN
761140	A	G	472	141	0.298728813559322	27.47	8.77312e-223	RMP	1	XDR2	30	500	TP
761140	A	T	472	1	0.00211864406779661	23	0.782856	RMP	0	XDR2	30	500	TN
761140	A	G	113	1	0.00884955752212389	28	0.2667168	RMP	1	XDR2	3	100	FN
761140	A	G	307	6	0.0195439739413681	27.33	0.0003714459	RMP	1	XDR2	3	300	TP
761140	A	G	467	18	0.0385438972162741	27.56	9.70912e-09	RMP	1	XDR2	3	500	TP
761140	A	G	114	6	0.0526315789473684	27.5	1.19907	RMP	1	XDR2	5	100	TP
761140	A	G	324	17	0.0524691358024691	27.59	3.31685e-10	RMP	1	XDR2	5	300	TP
761140	A	G	510	24	0.0470588235294118	27.62	2.17643e-15	RMP	1	XDR2	5	500	TP
761140	A	G	98	6	0.0612244897959184	27.83	0.41418	RMP	1	XDR2	7	100	TP
761140	A	G	299	19	0.0635451505016722	27.47	1.9003e-15	RMP	1	XDR2	7	300	TP
761140	A	G	522	33	0.0632183908045977	27.48	4.93008e-23	RMP	1	XDR2	7	500	TP
761140	A	T	522	1	0.00191570881226054	22	0.8639178	RMP	0	XDR2	7	500	TN
761140	A	C	82	1	0.0121951219512195	26	0.2436784	RMP	0	XDR3	10	100	TN
761140	A	T	288	1	0.00347222222222222	22	0.7939694	RMP	0	XDR3	10	300	TN
761140	A	C	317	1	0.00315457413249211	26	0.6645266	RMP	0	XDR3	15	300	TN
761140	A	C	522	1	0.00191570881226054	26	0.8337711	RMP	0	XDR3	15	500	TN
761140	A	G	522	1	0.00191570881226054	27	0.8337711	RMP	0	XDR3	15	500	TN
761140	A	T	522	2	0.00383141762452107	22.5	0.5349785	RMP	0	XDR3	15	500	TN
761140	A	G	509	1	0.00196463654223969	27	0.8552717	RMP	0	XDR3	1	500	TN
761140	A	T	509	2	0.00392927308447937	22.5	0.574995	RMP	0	XDR3	1	500	TN
761140	A	G	109	1	0.00917431192660551	28	0.3228245	RMP	0	XDR3	20	100	TN
761140	A	T	109	1	0.00917431192660551	22	0.3228245	RMP	0	XDR3	20	100	TN
761140	A	C	508	1	0.00196850393700787	26	0.7969307	RMP	0	XDR3	20	500	TN
761140	A	G	508	1	0.00196850393700787	28	0.7969307	RMP	0	XDR3	20	500	TN
761140	A	T	508	1	0.00196850393700787	23	0.7969307	RMP	0	XDR3	20	500	TN
761140	A	C	298	2	0.00671140939597315	26	0.2699837	RMP	0	XDR3	25	300	TN
761140	A	G	492	1	0.00203252032520325	28	0.7489776	RMP	0	XDR3	25	500	TN
761140	A	C	505	1	0.00198019801980198	26	0.7411937	RMP	0	XDR3	2	500	TN
761140	A	G	505	1	0.00198019801980198	28	0.7411937	RMP	0	XDR3	2	500	TN
761140	A	T	285	1	0.00350877192982456	23	0.7579991	RMP	0	XDR3	30	300	TN
761140	A	C	497	1	0.00201207243460765	26	0.7358625	RMP	0	XDR3	30	500	TN
761140	A	G	497	1	0.00201207243460765	28	0.7358625	RMP	0	XDR3	30	500	TN
761140	A	G	468	1	0.00213675213675214	27	0.7701606	RMP	0	XDR3	3	500	TN
761140	A	G	510	3	0.00588235294117647	27.67	0.1790965	RMP	0	XDR3	5	500	TN
761140	A	T	522	1	0.00191570881226054	22	0.946067	RMP	0	XDR3	7	500	TN
2155212	C	G	562	1	0.00177935943060498	26	0.7398913	INH	0	EMB1	10	500	TN
2155212	C	G	317	2	0.00630914826498423	27	0.1447902	INH	0	EMB1	1	300	TN
2155212	C	G	518	1	0.00193050193050193	27	0.6657767	INH	0	EMB1	1	500	TN
2155212	C	G	314	1	0.00318471337579618	27	0.588913	INH	0	EMB1	20	300	TN
2155212	C	G	483	2	0.0041407867494824	27	0.3956355	INH	0	EMB1	30	500	TN
2155212	C	G	98	1	0.0102040816326531	27	0.1886215	INH	0	EMB1	3	100	TN
2155212	C	G	301	1	0.00332225913621262	27	0.4710352	INH	0	EMB1	3	300	TN
2155212	C	G	504	1	0.00198412698412698	27	0.6561519	INH	0	EMB1	3	500	TN
2155212	C	G	95	1	0.0105263157894737	27	0.1813261	INH	0	EMB1	5	100	TN
2155212	C	G	322	2	0.0062111801242236	27	0.2302221	INH	0	EMB1	5	300	TN
2155212	C	G	498	1	0.00200803212851406	27	0.7547645	INH	0	EMB1	7	500	TN
2155212	C	G	552	1	0.00181159420289855	26	0.7331771	INH	0	EMB2	10	500	TN
2155212	C	G	316	2	0.00632911392405063	27	0.1443304	INH	0	EMB2	1	300	TN
2155212	C	G	521	1	0.00191938579654511	27	0.6674694	INH	0	EMB2	1	500	TN
2155212	C	G	315	1	0.00317460317460317	27	0.4876575	INH	0	EMB2	20	300	TN
2155212	C	G	483	2	0.0041407867494824	27	0.3956355	INH	0	EMB2	30	500	TN
2155212	C	G	97	1	0.0103092783505155	27	0.1872772	INH	0	EMB2	3	100	TN
2155212	C	G	303	1	0.0033003300330033	27	0.4732688	INH	0	EMB2	3	300	TN
2155212	C	G	514	1	0.00194552529182879	27	0.663781	INH	0	EMB2	3	500	TN
2155212	C	G	98	1	0.0102040816326531	27	0.1860955	INH	0	EMB2	5	100	TN
2155212	C	G	330	2	0.00606060606060606	27	0.2387616	INH	0	EMB2	5	300	TN
2155212	C	G	514	1	0.00194552529182879	27	0.6629362	INH	0	EMB2	7	500	TN
2155212	C	G	546	1	0.00183150183150183	26	0.7297254	INH	0	EMB3	10	500	TN
2155212	C	G	316	2	0.00632911392405063	27	0.1443304	INH	0	EMB3	1	300	TN
2155212	C	G	517	1	0.00193423597678917	27	0.6650688	INH	0	EMB3	1	500	TN
2155212	C	G	323	1	0.00309597523219814	27	0.4958878	INH	0	EMB3	20	300	TN
2155212	C	G	482	2	0.004149377593361	27	0.2741628	INH	0	EMB3	30	500	TN
2155212	C	G	97	1	0.0103092783505155	27	0.1872772	INH	0	EMB3	3	100	TN
2155212	C	G	305	1	0.00327868852459016	27	0.4758831	INH	0	EMB3	3	300	TN
2155212	C	G	506	1	0.00197628458498024	27	0.6571825	INH	0	EMB3	3	500	TN
2155212	C	G	94	1	0.0106382978723404	27	0.1794131	INH	0	EMB3	5	100	TN
2155212	C	G	324	2	0.00617283950617284	27	0.2320327	INH	0	EMB3	5	300	TN
2155212	C	G	508	1	0.00196850393700787	27	0.6590529	INH	0	EMB3	7	500	TN
2155212	C	G	534	1	0.00187265917602996	26	0.7214307	INH	0	FQ1	10	500	TN
2155212	C	G	317	2	0.00630914826498423	27	0.1450542	INH	0	FQ1	1	300	TN
2155212	C	G	517	1	0.00193423597678917	27	0.6646465	INH	0	FQ1	1	500	TN
2155212	C	G	315	1	0.00317460317460317	27	0.4880524	INH	0	FQ1	20	300	TN
2155212	C	G	466	3	0.00643776824034335	27	0.07837951	INH	0	FQ1	30	500	TN
2155212	C	G	98	1	0.0102040816326531	27	0.1892087	INH	0	FQ1	3	100	TN
2155212	C	G	302	1	0.0033112582781457	27	0.4721532	INH	0	FQ1	3	300	TN
2155212	C	G	494	1	0.00202429149797571	27	0.6492145	INH	0	FQ1	3	500	TN
2155212	C	G	94	1	0.0106382978723404	27	0.1792262	INH	0	FQ1	5	100	TN
2155212	C	G	312	2	0.00641025641025641	27	0.2199031	INH	0	FQ1	5	300	TN
2155212	C	G	501	1	0.00199600798403194	27	0.6531135	INH	0	FQ1	7	500	TN
2155212	C	G	534	1	0.00187265917602996	26	0.7214307	INH	0	FQ2	10	500	TN
2155212	C	G	314	2	0.00636942675159236	27	0.1426246	INH	0	FQ2	1	300	TN
2155212	C	G	520	1	0.00192307692307692	27	0.6671879	INH	0	FQ2	1	500	TN
2155212	C	G	315	1	0.00317460317460317	27	0.4880524	INH	0	FQ2	20	300	TN
2155212	C	G	487	2	0.00410677618069815	27	0.2767672	INH	0	FQ2	30	500	TN
2155212	C	G	95	1	0.0105263157894737	27	0.1832226	INH	0	FQ2	3	100	TN
2155212	C	G	302	1	0.0033112582781457	27	0.4721532	INH	0	FQ2	3	300	TN
2155212	C	G	494	1	0.00202429149797571	27	0.6492145	INH	0	FQ2	3	500	TN
2155212	C	G	97	1	0.0103092783505155	27	0.1845753	INH	0	FQ2	5	100	TN
2155212	C	G	312	2	0.00641025641025641	27	0.2199031	INH	0	FQ2	5	300	TN
2155212	C	G	501	1	0.00199600798403194	27	0.6531135	INH	0	FQ2	7	500	TN
2155212	C	G	547	1	0.00182815356489945	26	0.7299648	INH	0	FQ3	10	500	TN
2155212	C	G	318	2	0.00628930817610063	27	0.1455136	INH	0	FQ3	1	300	TN
2155212	C	G	519	1	0.00192678227360308	27	0.666061	INH	0	FQ3	1	500	TN
2155212	C	G	323	1	0.00309597523219814	27	0.4946946	INH	0	FQ3	20	300	TN
2155212	C	G	490	2	0.00408163265306122	27	0.2808784	INH	0	FQ3	30	500	TN
2155212	C	G	99	1	0.0101010101010101	27	0.1905473	INH	0	FQ3	3	100	TN
2155212	C	G	304	1	0.00328947368421053	27	0.474382	INH	0	FQ3	3	300	TN
2155212	C	G	501	1	0.00199600798403194	27	0.6543832	INH	0	FQ3	3	500	TN
2155212	C	G	96	1	0.0104166666666667	27	0.1824782	INH	0	FQ3	5	100	TN
2155212	C	G	319	2	0.00626959247648903	27	0.2273757	INH	0	FQ3	5	300	TN
2155212	C	G	504	1	0.00198412698412698	27	0.6561519	INH	0	FQ3	7	500	TN
2155212	C	G	552	1	0.00181159420289855	26	0.7331771	INH	0	INH2	10	500	TN
2155212	C	G	314	2	0.00636942675159236	27	0.1428852	INH	0	INH2	1	300	TN
2155212	C	G	521	1	0.00191938579654511	27	0.6678913	INH	0	INH2	1	500	TN
2155212	C	G	327	1	0.00305810397553517	27	0.4997464	INH	0	INH2	20	300	TN
2155212	C	G	468	2	0.00427350427350427	27	0.2619129	INH	0	INH2	30	500	TN
2155212	C	G	95	1	0.0105263157894737	27	0.1837949	INH	0	INH2	3	100	TN
2155212	C	G	304	1	0.00328947368421053	27	0.474382	INH	0	INH2	3	300	TN
2155212	C	G	507	1	0.0019723865877712	27	0.65833	INH	0	INH2	3	500	TN
2155212	C	G	98	1	0.0102040816326531	27	0.1859025	INH	0	INH2	5	100	TN
2155212	C	G	324	2	0.00617283950617284	27	0.2322898	INH	0	INH2	5	300	TN
2155212	C	G	509	1	0.00196463654223969	27	0.6593516	INH	0	INH2	7	500	TN
2155212	C	G	549	1	0.00182149362477231	26	0.7316613	INH	0	INH3	10	500	TN
2155212	C	G	314	2	0.00636942675159236	27	0.1428852	INH	0	INH3	1	300	TN
2155212	C	G	518	1	0.00193050193050193	27	0.6657767	INH	0	INH3	1	500	TN
2155212	C	G	315	1	0.00317460317460317	27	0.4876575	INH	0	INH3	20	300	TN
2155212	C	G	498	2	0.00401606425702811	27	0.2853595	INH	0	INH3	30	500	TN
2155212	C	G	95	1	0.0105263157894737	27	0.183986	INH	0	INH3	3	100	TN
2155212	C	G	302	1	0.0033112582781457	27	0.4721532	INH	0	INH3	3	300	TN
2155212	C	G	500	1	0.002	27	0.6532262	INH	0	INH3	3	500	TN
2155212	C	G	95	1	0.0105263157894737	27	0.1811374	INH	0	INH3	5	100	TN
2155212	C	G	318	2	0.00628930817610063	27	0.2260904	INH	0	INH3	5	300	TN
2155212	C	G	502	1	0.00199203187250996	27	0.6538458	INH	0	INH3	7	500	TN
2155212	C	G	561	1	0.0017825311942959	26	0.7384589	INH	0	MDR1	10	500	TN
2155212	C	G	525	1	0.0019047619047619	27	0.8448271	INH	0	MDR1	15	500	TN
2155212	C	G	314	2	0.00636942675159236	27	0.1426246	INH	0	MDR1	1	300	TN
2155212	C	G	517	1	0.00193423597678917	27	0.6646465	INH	0	MDR1	1	500	TN
2155212	C	G	320	1	0.003125	27	0.4930673	INH	0	MDR1	20	300	TN
2155212	C	G	304	1	0.00328947368421053	27	0.5751512	INH	0	MDR1	25	300	TN
2155212	C	G	471	2	0.00424628450106157	27	0.264683	INH	0	MDR1	30	500	TN
2155212	C	G	95	1	0.0105263157894737	27	0.1837949	INH	0	MDR1	3	100	TN
2155212	C	G	304	1	0.00328947368421053	27	0.474382	INH	0	MDR1	3	300	TN
2155212	C	G	500	1	0.002	27	0.6532262	INH	0	MDR1	3	500	TN
2155212	C	G	94	1	0.0106382978723404	27	0.1790394	INH	0	MDR1	5	100	TN
2155212	C	G	318	2	0.00628930817610063	27	0.2260904	INH	0	MDR1	5	300	TN
2155212	C	G	506	1	0.00197628458498024	27	0.8346898	INH	0	MDR1	7	500	TN
2155212	C	G	83	5	0.0602409638554217	27	4.34795	INH	1	MDR2	10	100	TP
2155212	C	G	298	28	0.0939597315436242	27.07	1.07377e-30	INH	1	MDR2	10	300	TP
2155212	C	G	551	54	0.0980036297640653	26.93	9.80578e-64	INH	1	MDR2	10	500	TP
2155212	C	G	102	16	0.156862745098039	27	2.67547e-19	INH	1	MDR2	15	100	TP
2155212	C	G	286	46	0.160839160839161	26.98	1.04033e-58	INH	1	MDR2	15	300	TP
2155212	C	G	505	59	0.116831683168317	27.07	4.13012e-60	INH	1	MDR2	15	500	TP
2155212	C	G	112	3	0.0267857142857143	27	0.001782575	INH	1	MDR2	1	100	TP
2155212	C	G	316	5	0.0158227848101266	27	0.0006195167	INH	1	MDR2	1	300	TP
2155212	C	G	520	7	0.0134615384615385	27	0.0001438369	INH	1	MDR2	1	500	TP
2155212	C	G	97	19	0.195876288659794	26.95	5.17885e-24	INH	1	MDR2	20	100	TP
2155212	C	G	319	61	0.191222570532915	26.97	1.35862e-91	INH	1	MDR2	20	300	TP
2155212	C	G	447	96	0.214765100671141	26.98	4.21299e-152	INH	1	MDR2	20	500	TP
2155212	C	G	94	24	0.25531914893617	27	1.02538e-36	INH	1	MDR2	25	100	TP
2155212	C	G	284	60	0.211267605633803	27.07	7.80804e-86	INH	1	MDR2	25	300	TP
2155212	C	G	513	122	0.237816764132554	26.95	9.38315e-169	INH	1	MDR2	25	500	TP
2155212	C	G	91	1	0.010989010989011	27	0.1749483	INH	1	MDR2	2	100	FN
2155212	C	G	345	5	0.0144927536231884	27	0.003203666	INH	1	MDR2	2	300	TP
2155212	C	G	478	5	0.0104602510460251	27	0.003715393	INH	1	MDR2	2	500	TP
2155212	C	G	97	28	0.288659793814433	27.07	2.0817e-45	INH	1	MDR2	30	100	TP
2155212	C	G	322	101	0.313664596273292	26.98	2.73682e-179	INH	1	MDR2	30	300	TP
2155212	C	G	447	126	0.281879194630872	26.94	3.0498e-217	INH	1	MDR2	30	500	TP
2155212	C	G	97	4	0.0412371134020619	27	61.4967	INH	1	MDR2	3	100	TP
2155212	C	G	301	8	0.026578073089701	27	0.349815	INH	1	MDR2	3	300	TP
2155212	C	G	503	17	0.0337972166998012	27	2.38131e-09	INH	1	MDR2	3	500	TP
2155212	C	G	97	7	0.0721649484536082	27	0.00195443	INH	1	MDR2	5	100	TP
2155212	C	G	321	18	0.0560747663551402	27	7.14813e-12	INH	1	MDR2	5	300	TP
2155212	C	G	472	24	0.0508474576271186	27	3.37879e-19	INH	1	MDR2	5	500	TP
2155212	C	G	102	6	0.0588235294117647	27	0.10087	INH	1	MDR2	7	100	TP
2155212	C	G	306	19	0.0620915032679739	27	7.04987e-16	INH	1	MDR2	7	300	TP
2155212	C	G	501	31	0.06187624750499	26.97	1.17578e-28	INH	1	MDR2	7	500	TP
2155212	C	G	538	1	0.00185873605947955	26	0.7240849	INH	0	MDR3	10	500	TN
2155212	C	G	316	2	0.00632911392405063	27	0.1443304	INH	0	MDR3	1	300	TN
2155212	C	G	522	1	0.00191570881226054	27	0.6685932	INH	0	MDR3	1	500	TN
2155212	C	G	331	1	0.00302114803625378	27	0.5035662	INH	0	MDR3	20	300	TN
2155212	C	G	483	2	0.0041407867494824	27	0.3963669	INH	0	MDR3	30	500	TN
2155212	C	G	97	1	0.0103092783505155	27	0.1874715	INH	0	MDR3	3	100	TN
2155212	C	G	305	1	0.00327868852459016	27	0.4754929	INH	0	MDR3	3	300	TN
2155212	C	G	505	1	0.00198019801980198	27	0.6573025	INH	0	MDR3	3	500	TN
2155212	C	G	99	1	0.0101010101010101	27	0.1881937	INH	0	MDR3	5	100	TN
2155212	C	G	323	2	0.00619195046439629	27	0.2317687	INH	0	MDR3	5	300	TN
2155212	C	G	507	1	0.0019723865877712	27	0.6579071	INH	0	MDR3	7	500	TN
2155212	C	G	552	1	0.00181159420289855	26	0.7335833	INH	0	PZA1	10	500	TN
2155212	C	G	315	2	0.00634920634920635	27	0.1433457	INH	0	PZA1	1	300	TN
2155212	C	G	518	1	0.00193050193050193	27	0.6653545	INH	0	PZA1	1	500	TN
2155212	C	G	321	1	0.00311526479750779	27	0.4941424	INH	0	PZA1	20	300	TN
2155212	C	G	515	1	0.00194174757281553	27	0.8642712	INH	0	PZA1	25	500	TN
2155212	C	G	463	2	0.00431965442764579	27	0.2580036	INH	0	PZA1	30	500	TN
2155212	C	G	96	1	0.0104166666666667	27	0.1853454	INH	0	PZA1	3	100	TN
2155212	C	G	298	1	0.00335570469798658	27	0.4676671	INH	0	PZA1	3	300	TN
2155212	C	G	495	1	0.00202020202020202	27	0.6495341	INH	0	PZA1	3	500	TN
2155212	C	G	95	1	0.0105263157894737	27	0.1809489	INH	0	PZA1	5	100	TN
2155212	C	G	314	2	0.00636942675159236	27	0.221964	INH	0	PZA1	5	300	TN
2155212	C	G	506	1	0.00197628458498024	27	0.6571825	INH	0	PZA1	7	500	TN
2155212	C	G	541	1	0.00184842883548983	26	0.72565	INH	0	PZA3	10	500	TN
2155212	C	G	316	2	0.00632911392405063	27	0.1443304	INH	0	PZA3	1	300	TN
2155212	C	G	520	1	0.00192307692307692	27	0.6676099	INH	0	PZA3	1	500	TN
2155212	C	G	320	1	0.003125	27	0.4930673	INH	0	PZA3	20	300	TN
2155212	C	G	483	2	0.0041407867494824	27	0.2758204	INH	0	PZA3	30	500	TN
2155212	C	G	97	1	0.0103092783505155	27	0.1872772	INH	0	PZA3	3	100	TN
2155212	C	G	303	1	0.0033003300330033	27	0.4732688	INH	0	PZA3	3	300	TN
2155212	C	G	495	1	0.00202020202020202	27	0.6499576	INH	0	PZA3	3	500	TN
2155212	C	G	97	1	0.0103092783505155	27	0.1851513	INH	0	PZA3	5	100	TN
2155212	C	G	313	2	0.00638977635782748	27	0.221181	INH	0	PZA3	5	300	TN
2155212	C	G	510	1	0.00196078431372549	27	0.6600715	INH	0	PZA3	7	500	TN
2155212	C	G	541	1	0.00184842883548983	26	0.7260589	INH	0	RMP1	10	500	TN
2155212	C	G	313	2	0.00638977635782748	27	0.1421638	INH	0	RMP1	1	300	TN
2155212	C	G	519	1	0.00192678227360308	27	0.6664831	INH	0	RMP1	1	500	TN
2155212	C	G	311	1	0.00321543408360129	27	0.483288	INH	0	RMP1	20	300	TN
2155212	C	G	473	2	0.00422832980972516	27	0.3868249	INH	0	RMP1	30	500	TN
2155212	C	G	94	1	0.0106382978723404	27	0.1820482	INH	0	RMP1	3	100	TN
2155212	C	G	304	1	0.00328947368421053	27	0.4747717	INH	0	RMP1	3	300	TN
2155212	C	G	507	1	0.0019723865877712	27	0.65833	INH	0	RMP1	3	500	TN
2155212	C	G	96	1	0.0104166666666667	27	0.1826681	INH	0	RMP1	5	100	TN
2155212	C	G	325	2	0.00615384615384615	27	0.2330661	INH	0	RMP1	5	300	TN
2155212	C	G	504	1	0.00198412698412698	27	0.6553057	INH	0	RMP1	7	500	TN
2155212	C	G	549	1	0.00182149362477231	26	0.7312543	INH	0	RMP2	10	500	TN
2155212	C	G	317	2	0.00630914826498423	27	0.1450542	INH	0	RMP2	1	300	TN
2155212	C	G	514	1	0.00194552529182879	27	0.6629362	INH	0	RMP2	1	500	TN
2155212	C	G	327	1	0.00305810397553517	27	0.5013449	INH	0	RMP2	20	300	TN
2155212	C	G	459	2	0.00435729847494553	27	0.2557037	INH	0	RMP2	30	500	TN
2155212	C	G	98	1	0.0102040816326531	27	0.1890128	INH	0	RMP2	3	100	TN
2155212	C	G	304	1	0.00328947368421053	27	0.4747717	INH	0	RMP2	3	300	TN
2155212	C	G	507	1	0.0019723865877712	27	0.65833	INH	0	RMP2	3	500	TN
2155212	C	G	91	1	0.010989010989011	27	0.1740361	INH	0	RMP2	5	100	TN
2155212	C	G	325	2	0.00615384615384615	27	0.2330661	INH	0	RMP2	5	300	TN
2155212	C	G	504	1	0.00198412698412698	27	0.6553057	INH	0	RMP2	7	500	TN
2155212	C	G	542	1	0.0018450184501845	26	0.7051529	INH	0	SM1	10	500	TN
2155212	C	G	317	2	0.00630914826498423	27	0.1450542	INH	0	SM1	1	300	TN
2155212	C	G	519	1	0.00192678227360308	27	0.6664831	INH	0	SM1	1	500	TN
2155212	C	G	313	2	0.00638977635782748	27	0.1429447	INH	0	SM1	20	300	TN
2155212	C	G	103	1	0.00970873786407767	27	0.1968222	INH	0	SM1	25	100	TN
2155212	C	G	466	2	0.00429184549356223	27	0.3784179	INH	0	SM1	30	500	TN
2155212	C	G	98	1	0.0102040816326531	27	0.1892087	INH	0	SM1	3	100	TN
2155212	C	G	298	1	0.00335570469798658	27	0.4676671	INH	0	SM1	3	300	TN
2155212	C	G	505	1	0.00198019801980198	27	0.6573025	INH	0	SM1	3	500	TN
2155212	C	G	96	1	0.0104166666666667	27	0.1830484	INH	0	SM1	5	100	TN
2155212	C	G	323	2	0.00619195046439629	27	0.2315122	INH	0	SM1	5	300	TN
2155212	C	G	481	1	0.00207900207900208	27	0.6385617	INH	0	SM1	5	500	TN
2155212	C	G	500	1	0.002	27	0.6523796	INH	0	SM1	7	500	TN
2155212	C	G	539	1	0.00185528756957328	26	0.7247445	INH	0	SM2	10	500	TN
2155212	C	G	315	2	0.00634920634920635	27	0.1433457	INH	0	SM2	1	300	TN
2155212	C	G	519	1	0.00192678227360308	27	0.666061	INH	0	SM2	1	500	TN
2155212	C	G	321	1	0.00311526479750779	27	0.4941424	INH	0	SM2	20	300	TN
2155212	C	G	472	2	0.00423728813559322	27	0.2650406	INH	0	SM2	30	500	TN
2155212	C	G	96	1	0.0104166666666667	27	0.1853454	INH	0	SM2	3	100	TN
2155212	C	G	296	1	0.00337837837837838	27	0.4654098	INH	0	SM2	3	300	TN
2155212	C	G	506	1	0.00197628458498024	27	0.6576055	INH	0	SM2	3	500	TN
2155212	C	G	96	1	0.0104166666666667	27	0.1824782	INH	0	SM2	5	100	TN
2155212	C	G	324	2	0.00617283950617284	27	0.2322898	INH	0	SM2	5	300	TN
2155212	C	G	508	1	0.00196850393700787	27	0.6586301	INH	0	SM2	7	500	TN
2155212	C	G	302	1	0.0033112582781457	27	0.5744279	INH	0	XDR1	10	300	TN
2155212	C	G	546	1	0.00183150183150183	26	0.7293177	INH	0	XDR1	10	500	TN
2155212	C	G	316	2	0.00632911392405063	27	0.1440676	INH	0	XDR1	1	300	TN
2155212	C	G	518	1	0.00193050193050193	27	0.6657767	INH	0	XDR1	1	500	TN
2155212	C	G	317	1	0.00315457413249211	27	0.4898283	INH	0	XDR1	20	300	TN
2155212	C	G	100	1	0.01	27	0.2463956	INH	0	XDR1	30	100	TN
2155212	C	G	497	2	0.00402414486921529	27	0.2845788	INH	0	XDR1	30	500	TN
2155212	C	G	97	1	0.0103092783505155	27	0.1868891	INH	0	XDR1	3	100	TN
2155212	C	G	301	1	0.00332225913621262	27	0.4710352	INH	0	XDR1	3	300	TN
2155212	C	G	500	1	0.002	27	0.6532262	INH	0	XDR1	3	500	TN
2155212	C	G	95	1	0.0105263157894737	27	0.1813261	INH	0	XDR1	5	100	TN
2155212	C	G	318	2	0.00628930817610063	27	0.2260904	INH	0	XDR1	5	300	TN
2155212	C	G	508	2	0.00393700787401575	27	0.2917955	INH	0	XDR1	7	500	TN
2155212	C	G	90	12	0.133333333333333	27	5.77025e-11	INH	1	XDR2	10	100	TP
2155212	C	G	303	32	0.105610561056106	27	2.84995e-37	INH	1	XDR2	10	300	TP
2155212	C	G	547	50	0.0914076782449726	27.06	1.83783e-58	INH	1	XDR2	10	500	TP
2155212	C	G	94	8	0.0851063829787234	26.75	4.85393e-05	INH	1	XDR2	15	100	TP
2155212	C	G	279	39	0.139784946236559	26.95	1.48883e-47	INH	1	XDR2	15	300	TP
2155212	C	G	524	79	0.150763358778626	26.99	9.03049e-95	INH	1	XDR2	15	500	TP
2155212	C	G	110	1	0.00909090909090909	27	0.2065721	INH	1	XDR2	1	100	FN
2155212	C	G	318	7	0.0220125786163522	27	6.43632	INH	1	XDR2	1	300	TP
2155212	C	G	516	3	0.00581395348837209	27	0.09749763	INH	1	XDR2	1	500	FN
2155212	C	G	94	16	0.170212765957447	27	1.77987e-18	INH	1	XDR2	20	100	TP
2155212	C	G	319	61	0.191222570532915	26.93	1.79478e-91	INH	1	XDR2	20	300	TP
2155212	C	G	448	95	0.212053571428571	26.96	8.51712e-150	INH	1	XDR2	20	500	TP
2155212	C	G	91	21	0.230769230769231	27.05	1.41111e-31	INH	1	XDR2	25	100	TP
2155212	C	G	304	80	0.263157894736842	26.98	3.2239e-124	INH	1	XDR2	25	300	TP
2155212	C	G	506	115	0.227272727272727	27	2.06593e-156	INH	1	XDR2	25	500	TP
2155212	C	G	346	5	0.0144508670520231	27	0.011804	INH	1	XDR2	2	300	TP
2155212	C	G	485	12	0.0247422680412371	27	0.000938345	INH	1	XDR2	2	500	TP
2155212	C	G	101	32	0.316831683168317	27	5.48299e-54	INH	1	XDR2	30	100	TP
2155212	C	G	322	101	0.313664596273292	27	2.17126e-179	INH	1	XDR2	30	300	TP
2155212	C	G	475	154	0.324210526315789	26.95	1.06064e-258	INH	1	XDR2	30	500	TP
2155212	C	G	99	6	0.0606060606060606	27	0.0896514	INH	1	XDR2	3	100	TP
2155212	C	G	304	11	0.0361842105263158	27	9.11374e-05	INH	1	XDR2	3	300	TP
2155212	C	G	495	9	0.0181818181818182	26.78	1.91367	INH	1	XDR2	3	500	TP
2155212	C	G	93	3	0.032258064516129	27	0.001042014	INH	1	XDR2	5	100	TP
2155212	C	G	313	10	0.0319488817891374	26.8	0.0363653	INH	1	XDR2	5	300	TP
2155212	C	G	467	19	0.0406852248394004	27	1.79958e-13	INH	1	XDR2	5	500	TP
2155212	C	G	98	2	0.0204081632653061	27.5	0.01666923	INH	1	XDR2	7	100	TP
2155212	C	G	314	27	0.0859872611464968	26.96	3.11631e-28	INH	1	XDR2	7	300	TP
2155212	C	G	500	30	0.06	26.9	4.33917e-27	INH	1	XDR2	7	500	TP
2155212	C	G	547	1	0.00182815356489945	26	0.7291495	INH	0	XDR3	10	500	TN
2155212	C	G	317	2	0.00630914826498423	27	0.1450542	INH	0	XDR3	1	300	TN
2155212	C	G	520	1	0.00192307692307692	27	0.7695285	INH	0	XDR3	1	500	TN
2155212	C	G	319	1	0.00313479623824451	27	0.49199	INH	0	XDR3	20	300	TN
2155212	C	G	472	2	0.00423728813559322	27	0.2629222	INH	0	XDR3	30	500	TN
2155212	C	G	98	1	0.0102040816326531	27	0.1890128	INH	0	XDR3	3	100	TN
2155212	C	G	303	1	0.0033003300330033	27	0.4732688	INH	0	XDR3	3	300	TN
2155212	C	G	495	1	0.00202020202020202	27	0.6499576	INH	0	XDR3	3	500	TN
2155212	C	G	97	1	0.0103092783505155	27	0.2390127	INH	0	XDR3	5	100	TN
2155212	C	G	313	2	0.00638977635782748	27	0.221181	INH	0	XDR3	5	300	TN
2155212	C	G	500	1	0.002	27	0.6532262	INH	0	XDR3	7	500	TN
761155	C	G	468	1	0.00213675213675214	27	0.7059751	RMP	0	EMB1	10	500	TN
761155	C	T	468	2	0.00427350427350427	23	0.3455909	RMP	0	EMB1	10	500	TN
761155	C	T	93	1	0.010752688172043	23	0.2439619	RMP	0	EMB1	15	100	TN
761155	C	G	313	1	0.00319488817891374	26	0.688309	RMP	0	EMB1	15	300	TN
761155	C	T	313	1	0.00319488817891374	23	0.688309	RMP	0	EMB1	15	300	TN
761155	C	T	253	1	0.00395256916996047	23	0.5339402	RMP	0	EMB1	1	300	TN
761155	C	T	510	1	0.00196078431372549	23	0.7842508	RMP	0	EMB1	1	500	TN
761155	C	G	94	1	0.0106382978723404	26	0.1807264	RMP	0	EMB1	25	100	TN
761155	C	T	527	1	0.00189753320683112	23	0.7946283	RMP	0	EMB1	25	500	TN
761155	C	G	293	1	0.00341296928327645	26	0.6582838	RMP	0	EMB1	2	300	TN
761155	C	T	293	1	0.00341296928327645	23	0.6582838	RMP	0	EMB1	2	300	TN
761155	C	T	520	1	0.00192307692307692	23	0.7898866	RMP	0	EMB1	2	500	TN
761155	C	G	280	1	0.00357142857142857	27	0.4101689	RMP	0	EMB1	30	300	TN
761155	C	T	462	1	0.00216450216450216	22	0.7877813	RMP	0	EMB1	30	500	TN
761155	C	T	316	1	0.00316455696202532	23	0.7040761	RMP	0	EMB1	3	300	TN
761155	C	T	468	2	0.00427350427350427	23	0.4068346	RMP	0	EMB1	3	500	TN
761155	C	G	321	1	0.00311526479750779	26	0.5969795	RMP	0	EMB1	5	300	TN
761155	C	T	321	1	0.00311526479750779	23	0.5969795	RMP	0	EMB1	5	300	TN
761155	C	G	506	1	0.00197628458498024	26	0.8346898	RMP	0	EMB1	5	500	TN
761155	C	T	292	1	0.00342465753424658	23	0.7297057	RMP	0	EMB1	7	300	TN
761155	C	G	523	1	0.00191204588910134	27	0.8050446	RMP	0	EMB1	7	500	TN
761155	C	T	475	2	0.00421052631578947	23	0.4157236	RMP	0	EMB2	10	500	TN
761155	C	G	316	1	0.00316455696202532	26	0.6921906	RMP	0	EMB2	15	300	TN
761155	C	T	316	1	0.00316455696202532	23	0.6921906	RMP	0	EMB2	15	300	TN
761155	C	T	259	1	0.00386100386100386	23	0.5414777	RMP	0	EMB2	1	300	TN
761155	C	T	515	1	0.00194174757281553	23	0.7870908	RMP	0	EMB2	1	500	TN
761155	C	T	116	1	0.00862068965517241	23	0.2950532	RMP	0	EMB2	20	100	TN
761155	C	G	520	1	0.00192307692307692	27	0.6235754	RMP	0	EMB2	20	500	TN
761155	C	G	96	1	0.0104166666666667	26	0.1853454	RMP	0	EMB2	25	100	TN
761155	C	G	288	1	0.00347222222222222	26	0.6523882	RMP	0	EMB2	2	300	TN
761155	C	T	288	1	0.00347222222222222	23	0.6523882	RMP	0	EMB2	2	300	TN
761155	C	T	516	1	0.00193798449612403	23	0.7873499	RMP	0	EMB2	2	500	TN
761155	C	G	280	1	0.00357142857142857	27	0.4101689	RMP	0	EMB2	30	300	TN
761155	C	T	462	1	0.00216450216450216	22	0.7877813	RMP	0	EMB2	30	500	TN
761155	C	T	320	1	0.003125	23	0.7088786	RMP	0	EMB2	3	300	TN
761155	C	T	469	1	0.00213219616204691	23	0.7535566	RMP	0	EMB2	3	500	TN
761155	C	G	322	1	0.0031055900621118	26	0.4956131	RMP	0	EMB2	5	300	TN
761155	C	G	509	1	0.00196463654223969	26	0.8366722	RMP	0	EMB2	5	500	TN
761155	C	G	525	1	0.0019047619047619	27	0.8062598	RMP	0	EMB2	7	500	TN
761155	C	T	93	1	0.010752688172043	23	0.340337	RMP	0	EMB3	10	100	TN
761155	C	T	469	2	0.00426439232409382	23	0.4084236	RMP	0	EMB3	10	500	TN
761155	C	T	93	1	0.010752688172043	23	0.2432314	RMP	0	EMB3	15	100	TN
761155	C	G	315	1	0.00317460317460317	26	0.6908315	RMP	0	EMB3	15	300	TN
761155	C	T	315	1	0.00317460317460317	23	0.6908315	RMP	0	EMB3	15	300	TN
761155	C	T	255	1	0.00392156862745098	23	0.5367444	RMP	0	EMB3	1	300	TN
761155	C	T	511	1	0.00195694716242661	23	0.7848986	RMP	0	EMB3	1	500	TN
761155	C	G	510	1	0.00196078431372549	26	0.6596488	RMP	0	EMB3	20	500	TN
761155	C	G	100	1	0.01	26	0.1912823	RMP	0	EMB3	25	100	TN
761155	C	G	286	1	0.0034965034965035	26	0.6496162	RMP	0	EMB3	2	300	TN
761155	C	T	286	1	0.0034965034965035	23	0.6496162	RMP	0	EMB3	2	300	TN
761155	C	T	518	2	0.00386100386100386	23	0.4596247	RMP	0	EMB3	2	500	TN
761155	C	G	271	1	0.003690036900369	27	0.4004281	RMP	0	EMB3	30	300	TN
761155	C	T	311	1	0.00321543408360129	23	0.6980413	RMP	0	EMB3	3	300	TN
761155	C	T	468	2	0.00427350427350427	23	0.4062785	RMP	0	EMB3	3	500	TN
761155	C	G	321	1	0.00311526479750779	26	0.5969795	RMP	0	EMB3	5	300	TN
761155	C	T	321	1	0.00311526479750779	23	0.5969795	RMP	0	EMB3	5	300	TN
761155	C	G	513	1	0.00194931773879142	26	0.8387553	RMP	0	EMB3	5	500	TN
761155	C	G	524	1	0.00190839694656489	27	0.8056532	RMP	0	EMB3	7	500	TN
761155	C	T	287	1	0.00348432055749129	23	0.5764468	RMP	0	FQ1	10	300	TN
761155	C	T	467	2	0.00428265524625268	23	0.4069141	RMP	0	FQ1	10	500	TN
761155	C	G	302	1	0.0033112582781457	26	0.6759062	RMP	0	FQ1	15	300	TN
761155	C	T	302	2	0.00662251655629139	23	0.3100604	RMP	0	FQ1	15	300	TN
761155	C	T	251	1	0.00398406374501992	23	0.5307095	RMP	0	FQ1	1	300	TN
761155	C	T	516	1	0.00193798449612403	23	0.7881086	RMP	0	FQ1	1	500	TN
761155	C	G	92	1	0.0108695652173913	26	0.1779856	RMP	0	FQ1	25	100	TN
761155	C	T	501	1	0.00199600798403194	22	0.8148927	RMP	0	FQ1	25	500	TN
761155	C	G	289	1	0.00346020761245675	26	0.6534495	RMP	0	FQ1	2	300	TN
761155	C	T	289	1	0.00346020761245675	23	0.6534495	RMP	0	FQ1	2	300	TN
761155	C	T	519	1	0.00192678227360308	23	0.7892553	RMP	0	FQ1	2	500	TN
761155	C	T	103	1	0.00970873786407767	23	0.2663585	RMP	0	FQ1	30	100	TN
761155	C	G	276	1	0.0036231884057971	27	0.5149805	RMP	0	FQ1	30	300	TN
761155	C	T	276	1	0.0036231884057971	23	0.5149805	RMP	0	FQ1	30	300	TN
761155	C	G	479	1	0.00208768267223382	27	0.7137638	RMP	0	FQ1	30	500	TN
761155	C	T	479	1	0.00208768267223382	23	0.7137638	RMP	0	FQ1	30	500	TN
761155	C	T	318	2	0.00628930817610063	23	0.3458244	RMP	0	FQ1	3	300	TN
761155	C	T	460	1	0.00217391304347826	23	0.7468429	RMP	0	FQ1	3	500	TN
761155	C	G	313	1	0.00319488817891374	26	0.4858715	RMP	0	FQ1	5	300	TN
761155	C	G	505	1	0.00198019801980198	26	0.8343298	RMP	0	FQ1	5	500	TN
761155	C	G	528	1	0.00189393939393939	27	0.8080683	RMP	0	FQ1	7	500	TN
761155	C	T	467	2	0.00428265524625268	23	0.4069141	RMP	0	FQ2	10	500	TN
761155	C	G	302	1	0.0033112582781457	26	0.6761167	RMP	0	FQ2	15	300	TN
761155	C	T	302	1	0.0033112582781457	23	0.6761167	RMP	0	FQ2	15	300	TN
761155	C	T	257	1	0.00389105058365759	23	0.5391201	RMP	0	FQ2	1	300	TN
761155	C	T	512	1	0.001953125	23	0.7855444	RMP	0	FQ2	1	500	TN
761155	C	G	100	1	0.01	26	0.1914803	RMP	0	FQ2	25	100	TN
761155	C	T	501	1	0.00199600798403194	22	0.8148927	RMP	0	FQ2	25	500	TN
761155	C	G	289	1	0.00346020761245675	26	0.6534495	RMP	0	FQ2	2	300	TN
761155	C	T	289	1	0.00346020761245675	23	0.6534495	RMP	0	FQ2	2	300	TN
761155	C	T	519	1	0.00192678227360308	23	0.7892553	RMP	0	FQ2	2	500	TN
761155	C	G	273	1	0.00366300366300366	27	0.4026874	RMP	0	FQ2	30	300	TN
761155	C	T	318	2	0.00628930817610063	23	0.3458244	RMP	0	FQ2	3	300	TN
761155	C	T	460	1	0.00217391304347826	23	0.7468429	RMP	0	FQ2	3	500	TN
761155	C	G	313	1	0.00319488817891374	26	0.4858715	RMP	0	FQ2	5	300	TN
761155	C	G	513	1	0.00194931773879142	26	0.8387553	RMP	0	FQ2	5	500	TN
761155	C	G	528	1	0.00189393939393939	27	0.8080683	RMP	0	FQ2	7	500	TN
761155	C	T	460	2	0.00434782608695652	23	0.3985498	RMP	0	FQ3	10	500	TN
761155	C	G	306	1	0.00326797385620915	26	0.6804966	RMP	0	FQ3	15	300	TN
761155	C	T	306	1	0.00326797385620915	23	0.6804966	RMP	0	FQ3	15	300	TN
761155	C	T	252	1	0.00396825396825397	23	0.5321219	RMP	0	FQ3	1	300	TN
761155	C	T	510	1	0.00196078431372549	23	0.7842508	RMP	0	FQ3	1	500	TN
761155	C	G	98	1	0.0102040816326531	26	0.1884261	RMP	0	FQ3	25	100	TN
761155	C	T	499	1	0.00200400801603206	23	0.8932626	RMP	0	FQ3	25	500	TN
761155	C	G	291	1	0.00343642611683849	26	0.6561934	RMP	0	FQ3	2	300	TN
761155	C	T	291	1	0.00343642611683849	23	0.6561934	RMP	0	FQ3	2	300	TN
761155	C	T	513	1	0.00194931773879142	23	0.7850464	RMP	0	FQ3	2	500	TN
761155	C	G	289	1	0.00346020761245675	27	0.4204575	RMP	0	FQ3	30	300	TN
761155	C	T	312	1	0.00320512820512821	23	0.6994796	RMP	0	FQ3	3	300	TN
761155	C	T	470	1	0.00212765957446809	23	0.7538937	RMP	0	FQ3	3	500	TN
761155	C	G	323	1	0.00309597523219814	26	0.4962858	RMP	0	FQ3	5	300	TN
761155	C	G	511	1	0.00195694716242661	26	0.8378309	RMP	0	FQ3	5	500	TN
761155	C	G	525	1	0.0019047619047619	27	0.8062598	RMP	0	FQ3	7	500	TN
761155	C	T	473	2	0.00422832980972516	23	0.5412301	RMP	0	INH2	10	500	TN
761155	C	G	310	1	0.0032258064516129	26	0.6850168	RMP	0	INH2	15	300	TN
761155	C	T	310	1	0.0032258064516129	23	0.6850168	RMP	0	INH2	15	300	TN
761155	C	T	255	1	0.00392156862745098	23	0.5363334	RMP	0	INH2	1	300	TN
761155	C	T	510	1	0.00196078431372549	23	0.7842508	RMP	0	INH2	1	500	TN
761155	C	G	93	1	0.010752688172043	26	0.1795478	RMP	0	INH2	25	100	TN
761155	C	G	293	1	0.00341296928327645	26	0.6584954	RMP	0	INH2	2	300	TN
761155	C	T	293	1	0.00341296928327645	23	0.6584954	RMP	0	INH2	2	300	TN
761155	C	T	518	1	0.00193050193050193	23	0.7882432	RMP	0	INH2	2	500	TN
761155	C	G	282	2	0.00709219858156028	26.5	0.1793602	RMP	0	INH2	30	300	TN
761155	C	T	282	2	0.00709219858156028	23	0.1793602	RMP	0	INH2	30	300	TN
761155	C	T	477	1	0.00209643605870021	23	0.8399701	RMP	0	INH2	30	500	TN
761155	C	T	315	1	0.00317460317460317	23	0.7032109	RMP	0	INH2	3	300	TN
761155	C	T	463	1	0.00215982721382289	23	0.7491009	RMP	0	INH2	3	500	TN
761155	C	G	316	1	0.00316455696202532	26	0.4891394	RMP	0	INH2	5	300	TN
761155	C	G	505	1	0.00198019801980198	26	0.8341008	RMP	0	INH2	5	500	TN
761155	C	G	525	1	0.0019047619047619	27	0.8062598	RMP	0	INH2	7	500	TN
761155	C	T	469	2	0.00426439232409382	23	0.4084236	RMP	0	INH3	10	500	TN
761155	C	G	317	1	0.00315457413249211	26	0.6929181	RMP	0	INH3	15	300	TN
761155	C	T	317	1	0.00315457413249211	23	0.6929181	RMP	0	INH3	15	300	TN
761155	C	T	255	1	0.00392156862745098	23	0.5363334	RMP	0	INH3	1	300	TN
761155	C	T	513	1	0.00194931773879142	23	0.7861884	RMP	0	INH3	1	500	TN
761155	C	G	315	1	0.00317460317460317	26	0.5909183	RMP	0	INH3	20	300	TN
761155	C	T	315	1	0.00317460317460317	23	0.5909183	RMP	0	INH3	20	300	TN
761155	C	G	98	1	0.0102040816326531	26	0.1882309	RMP	0	INH3	25	100	TN
761155	C	G	292	1	0.00342465753424658	26	0.6576641	RMP	0	INH3	2	300	TN
761155	C	T	292	1	0.00342465753424658	23	0.6576641	RMP	0	INH3	2	300	TN
761155	C	T	513	1	0.00194931773879142	23	0.7854273	RMP	0	INH3	2	500	TN
761155	C	G	275	1	0.00363636363636364	27	0.4052941	RMP	0	INH3	30	300	TN
761155	C	G	496	1	0.00201612903225806	26	0.6498522	RMP	0	INH3	30	500	TN
761155	C	T	314	1	0.00318471337579618	23	0.7017867	RMP	0	INH3	3	300	TN
761155	C	T	465	1	0.0021505376344086	23	0.7501956	RMP	0	INH3	3	500	TN
761155	C	G	318	1	0.00314465408805031	26	0.4913065	RMP	0	INH3	5	300	TN
761155	C	G	510	1	0.00196078431372549	26	0.8370253	RMP	0	INH3	5	500	TN
761155	C	G	519	1	0.00192678227360308	27	0.8025915	RMP	0	INH3	7	500	TN
761155	C	G	478	1	0.00209205020920502	26	0.7407925	RMP	0	MDR1	10	500	TN
761155	C	T	478	2	0.00418410041841004	23	0.3903349	RMP	0	MDR1	10	500	TN
761155	C	G	317	1	0.00315457413249211	26	0.6929181	RMP	0	MDR1	15	300	TN
761155	C	T	317	1	0.00315457413249211	23	0.6929181	RMP	0	MDR1	15	300	TN
761155	C	T	256	1	0.00390625	23	0.5377289	RMP	0	MDR1	1	300	TN
761155	C	T	509	1	0.00196463654223969	23	0.783601	RMP	0	MDR1	1	500	TN
761155	C	G	98	1	0.0102040816326531	26	0.1882309	RMP	0	MDR1	25	100	TN
761155	C	G	290	1	0.00344827586206897	26	0.6545061	RMP	0	MDR1	2	300	TN
761155	C	T	290	1	0.00344827586206897	23	0.6545061	RMP	0	MDR1	2	300	TN
761155	C	T	513	1	0.00194931773879142	23	0.7854273	RMP	0	MDR1	2	500	TN
761155	C	G	282	1	0.00354609929078014	27	0.4134699	RMP	0	MDR1	30	300	TN
761155	C	T	471	1	0.00212314225053079	23	0.7558184	RMP	0	MDR1	30	500	TN
761155	C	T	318	1	0.00314465408805031	23	0.7063479	RMP	0	MDR1	3	300	TN
761155	C	T	465	1	0.0021505376344086	23	0.7501956	RMP	0	MDR1	3	500	TN
761155	C	G	318	1	0.00314465408805031	26	0.4913065	RMP	0	MDR1	5	300	TN
761155	C	G	510	1	0.00196078431372549	26	0.8370253	RMP	0	MDR1	5	500	TN
761155	C	T	297	1	0.00336700336700337	23	0.7356933	RMP	0	MDR1	7	300	TN
761155	C	G	521	1	0.00191938579654511	27	0.8040675	RMP	0	MDR1	7	500	TN
761155	C	T	462	2	0.00432900432900433	23	0.4011783	RMP	0	MDR2	10	500	TN
761155	C	G	314	1	0.00318471337579618	26	0.6894677	RMP	0	MDR2	15	300	TN
761155	C	T	314	1	0.00318471337579618	23	0.6894677	RMP	0	MDR2	15	300	TN
761155	C	G	518	1	0.00193050193050193	27	0.8184562	RMP	0	MDR2	15	500	TN
761155	C	T	253	1	0.00395256916996047	23	0.5339402	RMP	0	MDR2	1	300	TN
761155	C	T	513	1	0.00194931773879142	23	0.7861884	RMP	0	MDR2	1	500	TN
761155	C	G	99	1	0.0101010101010101	26	0.1895635	RMP	0	MDR2	25	100	TN
761155	C	G	287	1	0.00348432055749129	27	0.4189922	RMP	0	MDR2	25	300	TN
761155	C	G	291	1	0.00343642611683849	26	0.6559817	RMP	0	MDR2	2	300	TN
761155	C	T	291	1	0.00343642611683849	23	0.6559817	RMP	0	MDR2	2	300	TN
761155	C	T	518	1	0.00193050193050193	23	0.7886221	RMP	0	MDR2	2	500	TN
761155	C	G	272	1	0.00367647058823529	27	0.4015588	RMP	0	MDR2	30	300	TN
761155	C	T	315	1	0.00317460317460317	23	0.7029336	RMP	0	MDR2	3	300	TN
761155	C	T	468	1	0.00213675213675214	23	0.7528195	RMP	0	MDR2	3	500	TN
761155	C	G	322	1	0.0031055900621118	26	0.4956131	RMP	0	MDR2	5	300	TN
761155	C	G	512	1	0.001953125	26	0.8381807	RMP	0	MDR2	5	500	TN
761155	C	G	513	1	0.00194931773879142	27	0.7988537	RMP	0	MDR2	7	500	TN
761155	C	T	92	10	0.108695652173913	23.3	1.31762e-05	RMP	1	MDR3	10	100	TP
761155	C	T	286	36	0.125874125874126	23.25	1.73083e-40	RMP	1	MDR3	10	300	TP
761155	C	T	457	42	0.0919037199124726	23.02	1.28142e-41	RMP	1	MDR3	10	500	TP
761155	C	T	93	16	0.172043010752688	23.06	1.19885e-17	RMP	1	MDR3	15	100	TP
761155	C	G	305	1	0.00327868852459016	26	0.6719317	RMP	0	MDR3	15	300	TN
761155	C	T	305	41	0.134426229508197	23.34	5.52048e-44	RMP	1	MDR3	15	300	TP
761155	C	T	515	61	0.118446601941748	23.02	7.07512e-59	RMP	1	MDR3	15	500	TP
761155	C	T	254	4	0.015748031496063	23.25	0.006973854	RMP	1	MDR3	1	300	TP
761155	C	T	510	3	0.00588235294117647	23	0.1988799	RMP	1	MDR3	1	500	FN
761155	C	T	118	22	0.186440677966102	23.18	6.50288e-27	RMP	1	MDR3	20	100	TP
761155	C	T	304	52	0.171052631578947	23.37	5.96571e-68	RMP	1	MDR3	20	300	TP
761155	C	G	507	1	0.0019723865877712	26	0.7548448	RMP	0	MDR3	20	500	TN
761155	C	T	507	90	0.177514792899408	23.21	8.70296e-124	RMP	1	MDR3	20	500	TP
761155	C	G	91	1	0.010989010989011	26	0.2215127	RMP	0	MDR3	25	100	TN
761155	C	T	91	19	0.208791208791209	23.37	3.29739e-24	RMP	1	MDR3	25	100	TP
761155	C	T	284	61	0.214788732394366	23.23	9.59143e-87	RMP	1	MDR3	25	300	TP
761155	C	T	491	110	0.224032586558045	23.05	5.26308e-161	RMP	1	MDR3	25	500	TP
761155	C	T	109	3	0.0275229357798165	23	0.004541084	RMP	1	MDR3	2	100	TP
761155	C	G	291	1	0.00343642611683849	26	0.6559817	RMP	0	MDR3	2	300	TN
761155	C	T	291	7	0.0240549828178694	23	0.0001161746	RMP	1	MDR3	2	300	TP
761155	C	T	517	11	0.0212765957446809	23.09	0.627677	RMP	1	MDR3	2	500	TP
761155	C	T	100	36	0.36	23.31	8.3412e-59	RMP	1	MDR3	30	100	TP
761155	C	G	281	1	0.00355871886120996	27	0.5969419	RMP	0	MDR3	30	300	TN
761155	C	T	281	90	0.320284697508897	23.16	6.01401e-144	RMP	1	MDR3	30	300	TP
761155	C	T	478	150	0.313807531380753	23.05	1.11154e-246	RMP	1	MDR3	30	500	TP
761155	C	T	107	3	0.0280373831775701	23.33	0.003747308	RMP	1	MDR3	3	100	TP
761155	C	T	314	7	0.0222929936305732	23	0.000249068	RMP	1	MDR3	3	300	TP
761155	C	T	468	17	0.0363247863247863	23.12	1.36834e-07	RMP	1	MDR3	3	500	TP
761155	C	T	107	2	0.0186915887850467	23.5	0.03745234	RMP	1	MDR3	5	100	TP
761155	C	G	321	1	0.00311526479750779	26	0.5950095	RMP	0	MDR3	5	300	TN
761155	C	T	321	16	0.0498442367601246	23.06	2.83085e-09	RMP	1	MDR3	5	300	TP
761155	C	G	504	1	0.00198412698412698	26	0.8507559	RMP	0	MDR3	5	500	TN
761155	C	T	504	19	0.0376984126984127	23.47	2.00675e-07	RMP	1	MDR3	5	500	TP
761155	C	T	101	7	0.0693069306930693	23	0.149005	RMP	1	MDR3	7	100	TP
761155	C	T	297	27	0.0909090909090909	23.22	1.15218e-21	RMP	1	MDR3	7	300	TP
761155	C	G	522	1	0.00191570881226054	27	0.8382163	RMP	0	MDR3	7	500	TN
761155	C	T	522	33	0.0632183908045977	23.15	2.90437e-24	RMP	1	MDR3	7	500	TP
761155	C	T	457	2	0.00437636761487965	23	0.3959774	RMP	0	PZA1	10	500	TN
761155	C	G	305	1	0.00327868852459016	26	0.6790927	RMP	0	PZA1	15	300	TN
761155	C	T	305	1	0.00327868852459016	23	0.6790927	RMP	0	PZA1	15	300	TN
761155	C	T	254	1	0.00393700787401575	23	0.5349338	RMP	0	PZA1	1	300	TN
761155	C	T	511	1	0.00195694716242661	23	0.7848986	RMP	0	PZA1	1	500	TN
761155	C	T	512	1	0.001953125	23	0.7836379	RMP	0	PZA1	20	500	TN
761155	C	G	105	1	0.00952380952380952	26	0.1998216	RMP	0	PZA1	25	100	TN
761155	C	G	291	1	0.00343642611683849	26	0.6559817	RMP	0	PZA1	2	300	TN
761155	C	T	291	1	0.00343642611683849	23	0.6559817	RMP	0	PZA1	2	300	TN
761155	C	T	517	1	0.00193423597678917	23	0.7876076	RMP	0	PZA1	2	500	TN
761155	C	G	285	1	0.00350877192982456	27	0.4164272	RMP	0	PZA1	30	300	TN
761155	C	T	319	1	0.00313479623824451	23	0.7072008	RMP	0	PZA1	3	300	TN
761155	C	T	468	1	0.00213675213675214	23	0.7528195	RMP	0	PZA1	3	500	TN
761155	C	G	321	1	0.00311526479750779	26	0.4949374	RMP	0	PZA1	5	300	TN
761155	C	G	517	1	0.00193423597678917	26	0.8410333	RMP	0	PZA1	5	500	TN
761155	C	G	520	1	0.00192307692307692	27	0.8032077	RMP	0	PZA1	7	500	TN
761155	C	T	477	2	0.00419287211740042	23	0.4172141	RMP	0	PZA3	10	500	TN
761155	C	G	308	1	0.00324675324675325	26	0.6826604	RMP	0	PZA3	15	300	TN
761155	C	T	308	1	0.00324675324675325	23	0.6826604	RMP	0	PZA3	15	300	TN
761155	C	T	251	1	0.00398406374501992	23	0.5307095	RMP	0	PZA3	1	300	TN
761155	C	T	517	1	0.00193423597678917	23	0.7887448	RMP	0	PZA3	1	500	TN
761155	C	G	95	1	0.0105263157894737	26	0.1830321	RMP	0	PZA3	25	100	TN
761155	C	G	289	1	0.00346020761245675	26	0.6534495	RMP	0	PZA3	2	300	TN
761155	C	T	289	1	0.00346020761245675	23	0.6534495	RMP	0	PZA3	2	300	TN
761155	C	T	519	1	0.00192678227360308	23	0.7892553	RMP	0	PZA3	2	500	TN
761155	C	G	281	1	0.00355871886120996	27	0.4116395	RMP	0	PZA3	30	300	TN
761155	C	T	320	1	0.003125	23	0.708326	RMP	0	PZA3	3	300	TN
761155	C	T	477	1	0.00209643605870021	23	0.7593746	RMP	0	PZA3	3	500	TN
761155	C	G	330	1	0.00303030303030303	26	0.5037164	RMP	0	PZA3	5	300	TN
761155	C	G	508	1	0.00196850393700787	26	0.8360897	RMP	0	PZA3	5	500	TN
761155	C	G	523	1	0.00191204588910134	27	0.8242504	RMP	0	PZA3	7	500	TN
761155	C	T	523	1	0.00191204588910134	24	0.8242504	RMP	0	PZA3	7	500	TN
761155	C	T	461	2	0.00433839479392625	23	0.4006916	RMP	0	RMP1	10	500	TN
761155	C	G	320	1	0.003125	26	0.6969562	RMP	0	RMP1	15	300	TN
761155	C	T	320	1	0.003125	23	0.6969562	RMP	0	RMP1	15	300	TN
761155	C	T	258	1	0.00387596899224806	23	0.5409192	RMP	0	RMP1	1	300	TN
761155	C	T	512	1	0.001953125	23	0.7855444	RMP	0	RMP1	1	500	TN
761155	C	T	529	1	0.00189035916824197	23	0.7936097	RMP	0	RMP1	20	500	TN
761155	C	G	89	1	0.0112359550561798	26	0.1725344	RMP	0	RMP1	25	100	TN
761155	C	G	291	1	0.00343642611683849	26	0.6559817	RMP	0	RMP1	2	300	TN
761155	C	T	291	1	0.00343642611683849	23	0.6559817	RMP	0	RMP1	2	300	TN
761155	C	T	514	1	0.00194552529182879	23	0.7860701	RMP	0	RMP1	2	500	TN
761155	C	G	285	1	0.00350877192982456	27	0.4164272	RMP	0	RMP1	30	300	TN
761155	C	G	479	1	0.00208768267223382	26	0.808753	RMP	0	RMP1	30	500	TN
761155	C	T	479	1	0.00208768267223382	23	0.808753	RMP	0	RMP1	30	500	TN
761155	C	T	318	1	0.00314465408805031	23	0.7063479	RMP	0	RMP1	3	300	TN
761155	C	T	473	1	0.00211416490486258	23	0.7560862	RMP	0	RMP1	3	500	TN
761155	C	G	326	1	0.00306748466257669	26	0.4994839	RMP	0	RMP1	5	300	TN
761155	C	G	502	1	0.00199203187250996	26	0.8323209	RMP	0	RMP1	5	500	TN
761155	C	G	523	1	0.00191204588910134	27	0.8050446	RMP	0	RMP1	7	500	TN
761155	C	T	468	2	0.00427350427350427	23	0.4068346	RMP	0	RMP2	10	500	TN
761155	C	G	303	1	0.0033003300330033	26	0.6695252	RMP	0	RMP2	15	300	TN
761155	C	T	303	1	0.0033003300330033	23	0.6695252	RMP	0	RMP2	15	300	TN
761155	C	T	255	1	0.00392156862745098	23	0.5363334	RMP	0	RMP2	1	300	TN
761155	C	T	515	1	0.00194174757281553	23	0.7874704	RMP	0	RMP2	1	500	TN
761155	C	G	93	1	0.010752688172043	26	0.1791739	RMP	0	RMP2	25	100	TN
761155	C	G	288	1	0.00347222222222222	26	0.6521764	RMP	0	RMP2	2	300	TN
761155	C	T	288	1	0.00347222222222222	23	0.6521764	RMP	0	RMP2	2	300	TN
761155	C	T	513	1	0.00194931773879142	23	0.7854273	RMP	0	RMP2	2	500	TN
761155	C	G	277	1	0.0036101083032491	27	0.4071803	RMP	0	RMP2	30	300	TN
761155	C	T	318	1	0.00314465408805031	23	0.7063479	RMP	0	RMP2	3	300	TN
761155	C	T	473	1	0.00211416490486258	23	0.7560862	RMP	0	RMP2	3	500	TN
761155	C	G	326	1	0.00306748466257669	26	0.4994839	RMP	0	RMP2	5	300	TN
761155	C	G	506	1	0.00197628458498024	26	0.8346898	RMP	0	RMP2	5	500	TN
761155	C	G	523	1	0.00191204588910134	27	0.8050446	RMP	0	RMP2	7	500	TN
761155	C	T	458	2	0.00436681222707424	23	0.3964701	RMP	0	SM1	10	500	TN
761155	C	G	310	1	0.0032258064516129	26	0.6854364	RMP	0	SM1	15	300	TN
761155	C	T	310	1	0.0032258064516129	23	0.6854364	RMP	0	SM1	15	300	TN
761155	C	T	254	1	0.00393700787401575	23	0.5349338	RMP	0	SM1	1	300	TN
761155	C	T	514	1	0.00194552529182879	23	0.7868304	RMP	0	SM1	1	500	TN
761155	C	G	94	1	0.0106382978723404	26	0.1812918	RMP	0	SM1	25	100	TN
761155	C	G	294	1	0.00340136054421769	26	0.6593223	RMP	0	SM1	2	300	TN
761155	C	T	294	1	0.00340136054421769	23	0.6593223	RMP	0	SM1	2	300	TN
761155	C	T	518	1	0.00193050193050193	23	0.7882432	RMP	0	SM1	2	500	TN
761155	C	G	274	1	0.00364963503649635	27	0.4038138	RMP	0	SM1	30	300	TN
761155	C	T	476	1	0.00210084033613445	23	0.7586549	RMP	0	SM1	30	500	TN
761155	C	T	317	1	0.00315457413249211	23	0.7052142	RMP	0	SM1	3	300	TN
761155	C	T	464	1	0.0021551724137931	23	0.749849	RMP	0	SM1	3	500	TN
761155	C	G	317	1	0.00315457413249211	26	0.4902241	RMP	0	SM1	5	300	TN
761155	C	G	507	1	0.0019723865877712	26	0.8352768	RMP	0	SM1	5	500	TN
761155	C	G	528	1	0.00189393939393939	27	0.8083117	RMP	0	SM1	7	500	TN
761155	C	T	461	2	0.00433839479392625	23	0.4001398	RMP	0	SM2	10	500	TN
761155	C	G	302	1	0.0033112582781457	26	0.6759062	RMP	0	SM2	15	300	TN
761155	C	T	302	1	0.0033112582781457	23	0.6759062	RMP	0	SM2	15	300	TN
761155	C	T	253	1	0.00395256916996047	23	0.5339402	RMP	0	SM2	1	300	TN
761155	C	T	514	1	0.00194552529182879	23	0.7864503	RMP	0	SM2	1	500	TN
761155	C	G	102	1	0.00980392156862745	26	0.1941068	RMP	0	SM2	25	100	TN
761155	C	G	288	1	0.00347222222222222	26	0.6523882	RMP	0	SM2	2	300	TN
761155	C	T	288	1	0.00347222222222222	23	0.6523882	RMP	0	SM2	2	300	TN
761155	C	T	518	1	0.00193050193050193	23	0.9021542	RMP	0	SM2	2	500	TN
761155	C	G	293	1	0.00341296928327645	27	0.4251834	RMP	0	SM2	30	300	TN
761155	C	G	494	1	0.00202429149797571	27	0.6068442	RMP	0	SM2	30	500	TN
761155	C	T	313	1	0.00319488817891374	23	0.7006354	RMP	0	SM2	3	300	TN
761155	C	T	462	1	0.00216450216450216	23	0.7483505	RMP	0	SM2	3	500	TN
761155	C	G	315	1	0.00317460317460317	26	0.4880524	RMP	0	SM2	5	300	TN
761155	C	G	514	1	0.00194552529182879	26	0.6629362	RMP	0	SM2	5	500	TN
761155	C	G	516	1	0.00193798449612403	27	0.8009784	RMP	0	SM2	7	500	TN
761155	C	T	278	1	0.00359712230215827	23	0.5652989	RMP	0	XDR1	10	300	TN
761155	C	T	451	2	0.00443458980044346	23	0.3891651	RMP	0	XDR1	10	500	TN
761155	C	G	304	1	0.00328947368421053	26	0.6783155	RMP	0	XDR1	15	300	TN
761155	C	T	304	1	0.00328947368421053	23	0.6783155	RMP	0	XDR1	15	300	TN
761155	C	T	254	1	0.00393700787401575	23	0.5353444	RMP	0	XDR1	1	300	TN
761155	C	T	516	1	0.00193798449612403	23	0.7881086	RMP	0	XDR1	1	500	TN
761155	C	T	524	1	0.00190839694656489	23	0.7908858	RMP	0	XDR1	20	500	TN
761155	C	G	97	1	0.0103092783505155	26	0.1868891	RMP	0	XDR1	25	100	TN
761155	C	G	292	1	0.00342465753424658	26	0.6574525	RMP	0	XDR1	2	300	TN
761155	C	T	292	1	0.00342465753424658	23	0.6574525	RMP	0	XDR1	2	300	TN
761155	C	T	513	1	0.00194931773879142	23	0.7850464	RMP	0	XDR1	2	500	TN
761155	C	T	92	1	0.0108695652173913	23	0.2421692	RMP	0	XDR1	30	100	TN
761155	C	G	272	2	0.00735294117647059	26.5	0.1040684	RMP	0	XDR1	30	300	TN
761155	C	G	483	1	0.0020703933747412	26	0.6405118	RMP	0	XDR1	30	500	TN
761155	C	T	316	1	0.00316455696202532	23	0.731524	RMP	0	XDR1	3	300	TN
761155	C	T	468	1	0.00213675213675214	23	0.7524211	RMP	0	XDR1	3	500	TN
761155	C	G	321	1	0.00311526479750779	26	0.4945398	RMP	0	XDR1	5	300	TN
761155	C	G	510	1	0.00196078431372549	26	0.8372526	RMP	0	XDR1	5	500	TN
761155	C	G	522	1	0.00191570881226054	27	0.8234887	RMP	0	XDR1	7	500	TN
761155	C	T	522	1	0.00191570881226054	24	0.8234887	RMP	0	XDR1	7	500	TN
761155	C	G	276	1	0.0036231884057971	27	0.4060603	RMP	0	XDR2	10	300	TN
761155	C	T	474	2	0.00421940928270042	23	0.4141336	RMP	0	XDR2	10	500	TN
761155	C	G	317	1	0.00315457413249211	26	0.692709	RMP	0	XDR2	15	300	TN
761155	C	T	317	1	0.00315457413249211	23	0.692709	RMP	0	XDR2	15	300	TN
761155	C	T	252	1	0.00396825396825397	23	0.5325317	RMP	0	XDR2	1	300	TN
761155	C	T	512	1	0.001953125	23	0.7855444	RMP	0	XDR2	1	500	TN
761155	C	T	529	1	0.00189035916824197	23	0.7932341	RMP	0	XDR2	20	500	TN
761155	C	G	90	1	0.0111111111111111	26	0.1742934	RMP	0	XDR2	25	100	TN
761155	C	G	291	1	0.00343642611683849	26	0.6559817	RMP	0	XDR2	2	300	TN
761155	C	T	291	1	0.00343642611683849	23	0.6559817	RMP	0	XDR2	2	300	TN
761155	C	T	514	1	0.00194552529182879	23	0.7860701	RMP	0	XDR2	2	500	TN
761155	C	G	90	1	0.0111111111111111	27	0.1572312	RMP	0	XDR2	30	100	TN
761155	C	G	284	1	0.00352112676056338	27	0.5247751	RMP	0	XDR2	30	300	TN
761155	C	T	284	1	0.00352112676056338	23	0.5247751	RMP	0	XDR2	30	300	TN
761155	C	T	313	1	0.00319488817891374	23	0.7003577	RMP	0	XDR2	3	300	TN
761155	C	T	470	1	0.00212765957446809	23	0.7542914	RMP	0	XDR2	3	500	TN
761155	C	G	323	1	0.00309597523219814	26	0.4962858	RMP	0	XDR2	5	300	TN
761155	C	G	504	1	0.00198412698412698	26	0.8335096	RMP	0	XDR2	5	500	TN
761155	C	G	521	1	0.00191938579654511	27	0.8040675	RMP	0	XDR2	7	500	TN
761155	C	T	90	8	0.0888888888888889	23.12	0.00831486	RMP	1	XDR3	10	100	TP
761155	C	T	274	24	0.0875912408759124	23.17	1.50202e-21	RMP	1	XDR3	10	300	TP
761155	C	T	474	59	0.124472573839662	23	3.86944e-68	RMP	1	XDR3	10	500	TP
761155	C	T	95	18	0.189473684210526	23.28	1.97986e-21	RMP	1	XDR3	15	100	TP
761155	C	G	317	1	0.00315457413249211	26	0.6828583	RMP	0	XDR3	15	300	TN
761155	C	T	317	53	0.167192429022082	23.49	1.26819e-64	RMP	1	XDR3	15	300	TP
761155	C	G	531	1	0.00188323917137476	26	0.870612	RMP	0	XDR3	15	500	TN
761155	C	T	531	76	0.143126177024482	23.11	1.17964e-85	RMP	1	XDR3	15	500	TP
761155	C	T	123	1	0.00813008130081301	23	0.3085923	RMP	1	XDR3	1	100	FN
761155	C	T	256	6	0.0234375	23	0.0001451038	RMP	1	XDR3	1	300	TP
761155	C	T	514	7	0.0136186770428016	23	0.001062591	RMP	1	XDR3	1	500	TP
761155	C	T	119	23	0.19327731092437	23.65	3.04542e-29	RMP	1	XDR3	20	100	TP
761155	C	T	308	56	0.181818181818182	23.11	2.14927e-74	RMP	1	XDR3	20	300	TP
761155	C	T	513	97	0.189083820662768	23.14	2.86637e-134	RMP	1	XDR3	20	500	TP
761155	C	G	90	1	0.0111111111111111	26	0.217886	RMP	0	XDR3	25	100	TN
761155	C	T	90	19	0.211111111111111	23.47	2.26402e-24	RMP	1	XDR3	25	100	TP
761155	C	G	300	1	0.00333333333333333	26	0.5633754	RMP	0	XDR3	25	300	TN
761155	C	T	300	76	0.253333333333333	23.3	4.87378e-117	RMP	1	XDR3	25	300	TP
761155	C	T	507	125	0.2465483234714	23.01	9.07816e-176	RMP	1	XDR3	25	500	TP
761155	C	T	108	2	0.0185185185185185	23	0.04268228	RMP	1	XDR3	2	100	TP
761155	C	G	292	1	0.00342465753424658	26	0.6547005	RMP	0	XDR3	2	300	TN
761155	C	T	292	8	0.0273972602739726	23.12	14.5472	RMP	1	XDR3	2	300	TP
761155	C	T	515	9	0.0174757281553398	23	32.7777	RMP	1	XDR3	2	500	TP
[truncated: 4,872 more rows]

## Sheet: Table S2
Table S2. 2x2 Tables of in-silico dataset (Table S4)
		"Truth"
	p=0.05	SNP	no SNP	SUM	Sensitivity 0.92 (0.91, 0.94)
binoSNP	SNP	846	44	890	Specificity 0.99 (0.99, 0.99)
	no SNP	69	5911	5980	Positive predictive value 0.95 (0.93, 0.96)
	SUM	915	5955	6870	Negative predictive value 0.99 (0.99, 0.99)
		"Truth"
	p=0.18	SNP	no SNP	SUM	Sensitivity 0.95 (0.94, 0.97)
binoSNP	SNP	872	256	1128	Specificity 0.96 (0.95, 0.96)
	no SNP	43	5699	5742	Positive predictive value 0.77 (0.75, 0.80)
	SUM	915	5955	6870	Negative predictive value 0.99 (0.99, 0.99)
Frequency > 3%
		"Truth"
	p=0.05	SNP	no SNP	SUM	Sensitivity 1.00 (0.99, 1.00)
binoSNP	SNP	648	23	671	Specificity 0.99 (0.99, 1.00)
	no SNP	3	4070	4073	Positive predictive value 0.97 (0.95, 0.98)
	SUM	651	4093	4744	Negative predictive value 1.00 (1.00, 1.00)

## Sheet: Table S1
Table S1. List of included resistance-mediating variants
#Variant position genome start	Var. type	WT base	Var. base	Region	Gene ID	Gene Name	Dir.	Codon nr. E. coli	AA change	Codon change	Antibiotic	High Confidence SNP
6575	SNP	c	t	coding	Rv0005	gyrB	+	-	Arg446Cys	cgt/tgt	fluoroquinolones (FQ)
6620	SNP	g	c	coding	Rv0005	gyrB	+	-	Asp461His	gac/cac	fluoroquinolones (FQ)	yes
6620	SNP	g	a	coding	Rv0005	gyrB	+	-	Asp461Asn	gac/aac	fluoroquinolones (FQ)	yes
6621	SNP	a	c	coding	Rv0005	gyrB	+	-	Asp461Ala	gac/gcc	fluoroquinolones (FQ)	yes
6734	SNP	a	g	coding	Rv0005	gyrB	+	-	Asn499Asp	aac/gac	fluoroquinolones (FQ)	yes
6735	SNP	a	c	coding	Rv0005	gyrB	+	-	Asn499Thr	aac/acc	fluoroquinolones (FQ)	yes
6736	SNP	c	g	coding	Rv0005	gyrB	+	-	Asn499Lys	aac/aag	fluoroquinolones (FQ)	yes
6737	SNP	a	c	coding	Rv0005	gyrB	+	-	Thr500Pro	acc/ccc	fluoroquinolones (FQ)	yes
6738	SNP	c	a	coding	Rv0005	gyrB	+	-	Thr500Asn	acc/aac	fluoroquinolones (FQ)	yes
6741	SNP	a	t	coding	Rv0005	gyrB	+	-	Glu501Val	gaa/gta	fluoroquinolones (FQ)	yes
6742	SNP	a	t	coding	Rv0005	gyrB	+	-	Glu501Asp	gaa/gat	fluoroquinolones (FQ)	yes
6749	SNP	g	a	coding	Rv0005	gyrB	+	-	Ala504Thr	gcg/acg	fluoroquinolones (FQ)
6750	SNP	c	t	coding	Rv0005	gyrB	+	-	Ala504Val	gcg/gtg	fluoroquinolones (FQ)	yes
7563	SNP	g	t	coding	Rv0006	gyrA	+	-	Gly88Cys	ggc/tgc	fluoroquinolones (FQ)	yes
7564	SNP	g	c	coding	Rv0006	gyrA	+	-	Gly88Ala	ggc/gcc	fluoroquinolones (FQ)	yes
7566	SNP	g	a	coding	Rv0006	gyrA	+	-	Asp89Asn	gac/aac	fluoroquinolones (FQ)
7570	SNP	c	t	coding	Rv0006	gyrA	+	-	Ala90Val	gcg/gtg	fluoroquinolones (FQ)	yes
7572	SNP	t	c	coding	Rv0006	gyrA	+	-	Ser91Pro	tcg/ccg	fluoroquinolones (FQ)	yes
7581	SNP	g	c	coding	Rv0006	gyrA	+	-	Asp94His	gac/cac	fluoroquinolones (FQ)	yes
7581	SNP	g	a	coding	Rv0006	gyrA	+	-	Asp94Asn	gac/aac	fluoroquinolones (FQ)	yes
7581	SNP	g	t	coding	Rv0006	gyrA	+	-	Asp94Tyr	gac/tac	fluoroquinolones (FQ)	yes
7582	SNP	a	g	coding	Rv0006	gyrA	+	-	Asp94Gly	gac/ggc	fluoroquinolones (FQ)	yes
7582	SNP	a	c	coding	Rv0006	gyrA	+	-	Asp94Ala	gac/gcc	fluoroquinolones (FQ)	yes
7582	SNP	a	t	coding	Rv0006	gyrA	+	-	Asp94Val	gac/gtc	fluoroquinolones (FQ)
575729	SNP	c	t	coding	Rv0486	mshA	+	-	Gln128STOP	cag/tag	ethionamide (ETH)
576164	SNP	c	t	coding	Rv0486	mshA	+	-	Arg273Cys	cgc/tgc	ethionamide (ETH)
576242	SNP	g	t	coding	Rv0486	mshA	+	-	Gly299Cys	ggc/tgc	ethionamide (ETH)
576338	SNP	c	t	coding	Rv0486	mshA	+	-	Gln331STOP	cag/tag	ethionamide (ETH)
576414	SNP	g	a	coding	Rv0486	mshA	+	-	Gly356Asp	ggc/gac	ethionamide (ETH)
576429	SNP	a	c	coding	Rv0486	mshA	+	-	Glu361Ala	gag/gcg	ethionamide (ETH)
760314	SNP	g	t	coding	Rv0667	rpoB	+	146	Val170Phe	gtc/ttc	rifampicin (RMP)	yes
761004	SNP	a	g	coding	Rv0667	rpoB	+	481	Thr400Ala	acc/gcc	rifampicin (RMP)
761093	SNP	g	c	coding	Rv0667	rpoB	+	510	Gln429His	cag/cac	rifampicin (RMP)
761095	SNP	t	c	coding	Rv0667	rpoB	+	511	Leu430Pro	ctg/ccg	rifampicin (RMP)
761095	SNP	t	g	coding	Rv0667	rpoB	+	511	Leu430Arg	ctg/cgg	rifampicin (RMP)
761098	SNP	g	t	coding	Rv0667	rpoB	+	512	Ser431Ile	agc/atc	rifampicin (RMP)
761098	SNP	g	c	coding	Rv0667	rpoB	+	512	Ser431Thr	agc/acc	rifampicin (RMP)
761100	SNP	c	a	coding	Rv0667	rpoB	+	513	Gln432Lys	caa/aaa	rifampicin (RMP)
761101	SNP	a	c	coding	Rv0667	rpoB	+	513	Gln432Pro	caa/cca	rifampicin (RMP)
761101	SNP	a	t	coding	Rv0667	rpoB	+	513	Gln432Leu	caa/cta	rifampicin (RMP)	yes
761108	SNP	g	t	coding	Rv0667	rpoB	+	515	Met434Ile	atg/att	rifampicin (RMP)
761109	SNP	g	t	coding	Rv0667	rpoB	+	516	Asp435Tyr	gac/tac	rifampicin (RMP)	yes
761110	SNP	a	g	coding	Rv0667	rpoB	+	516	Asp435Gly	gac/ggc	rifampicin (RMP)	yes
761110	SNP	a	t	coding	Rv0667	rpoB	+	516	Asp435Val	gac/gtc	rifampicin (RMP)	yes
761111	SNP	c	g	coding	Rv0667	rpoB	+	516	Asp435Glu	gac/gag	rifampicin (RMP)
761120	SNP	c	g	coding	Rv0667	rpoB	+	519	Asn438Lys	aac/aag	rifampicin (RMP)
761128	SNP	c	t	coding	Rv0667	rpoB	+	522	Ser441Leu	tcg/ttg	rifampicin (RMP)
761128	SNP	c	g	coding	Rv0667	rpoB	+	522	Ser441Trp	tcg/tgg	rifampicin (RMP)
761139	SNP	c	a	coding	Rv0667	rpoB	+	526	His445Asn	cac/aac	rifampicin (RMP)	yes
761139	SNP	c	g	coding	Rv0667	rpoB	+	526	His445Asp	cac/gac	rifampicin (RMP)	yes
761139	SNP	c	t	coding	Rv0667	rpoB	+	526	His445Tyr	cac/tac	rifampicin (RMP)	yes
761140	SNP	a	c	coding	Rv0667	rpoB	+	526	His445Pro	cac/ccc	rifampicin (RMP)	yes
761140	SNP	a	g	coding	Rv0667	rpoB	+	526	His445Arg	cac/cgc	rifampicin (RMP)	yes
761140	SNP	a	t	coding	Rv0667	rpoB	+	526	His445Leu	cac/ctc	rifampicin (RMP)
761141	SNP	c	a	coding	Rv0667	rpoB	+	526	His445Gln	cac/caa	rifampicin (RMP)
761154	SNP	t	g	coding	Rv0667	rpoB	+	531	Ser450Ala	tcg/gcg	rifampicin (RMP)
761155	SNP	c	g	coding	Rv0667	rpoB	+	531	Ser450Trp	tcg/tgg	rifampicin (RMP)	yes
761155	SNP	c	t	coding	Rv0667	rpoB	+	531	Ser450Leu	tcg/ttg	rifampicin (RMP)	yes
761161	SNP	t	c	coding	Rv0667	rpoB	+	533	Leu452Pro	ctg/ccg	rifampicin (RMP)	yes
761277	SNP	a	t	coding	Rv0667	rpoB	+	572	Ile491Phe	atc/ttc	rifampicin (RMP)	yes
781687	SNP	a	g	coding	Rv0682	rpsL	+	-	Lys43Arg	aag/agg	streptomycin (SM)	yes
781821	SNP	a	c	coding	Rv0682	rpsL	+	-	Lys88Gln	aag/cag	streptomycin (SM)
781822	SNP	a	g	coding	Rv0682	rpsL	+	-	Lys88Arg	aag/agg	streptomycin (SM)	yes
801268	SNP	t	c	coding	Rv0701	rplC	+	-	Cys154Arg	tgt/cgt	linezolid (LZD)
1472337	SNP	c	t	ribosomal	MTB000019	rrs	+	-	---	-	streptomycin (SM)
1472358	SNP	c	t	ribosomal	MTB000019	rrs	+	-	---	-	streptomycin (SM)
1472359	SNP	a	c	ribosomal	MTB000019	rrs	+	-	---	-	streptomycin (SM)
1472362	SNP	c	t	ribosomal	MTB000019	rrs	+	-	---	-	streptomycin (SM)
1472750	SNP	c	a	ribosomal	MTB000019	rrs	+	-	---	-	streptomycin (SM)
1472751	SNP	a	g	ribosomal	MTB000019	rrs	+	-	---	-	streptomycin (SM)
1472752	SNP	a	t	ribosomal	MTB000019	rrs	+	-	---	-	streptomycin (SM)
1473246	SNP	a	g	ribosomal	MTB000019	rrs	+	-	---	-	amikacin (AMK) kanamycin (KAN) capreomycin (CPR)	yes
1473247	SNP	c	t	ribosomal	MTB000019	rrs	+	-	---	-	amikacin (AMK) kanamycin (KAN) capreomycin (CPR)	yes
1473329	SNP	g	t	ribosomal	MTB000019	rrs	+	-	---	-	amikacin (AMK) kanamycin (KAN) capreomycin (CPR)	yes
1475956	SNP	g	t	ribosomal	MTB000020	rrl	+	-	---	-	linezolid (LZD)
1476471	SNP	g	t	ribosomal	MTB000020	rrl	+	-	---	-	linezolid (LZD)
1673423	SNP	g	t	intergenic	Rv1483	fabG1	+	-	---	-	isoniazid (INH)
1673424	SNP	a	g	intergenic	Rv1483	fabG1	+	-	---	-	isoniazid (INH)
1673425	SNP	c	t	intergenic	Rv1483	fabG1	+	-	---	-	isoniazid (INH)	yes
1673432	SNP	t	a	intergenic	Rv1483	fabG1	+	-	---	-	isoniazid (INH)	yes
1673432	SNP	t	c	intergenic	Rv1483	fabG1	+	-	---	-	isoniazid (INH)	yes
1674481	SNP	t	g	coding	Rv1484	inhA	+	-	Ser94Ala	tcg/gcg	isoniazid (INH) ethionamide (ETH)	yes
1674782	SNP	t	c	coding	Rv1484	inhA	+	-	Ile194Thr	atc/acc	isoniazid (INH) ethionamide (ETH)
1833909	SNP	a	c	coding	Rv1630	rpsA	+	-	Asp123Ala	gac/gcc	pyrazinamide (PZA)
1834325	SNP	g	a	coding	Rv1630	rpsA	+	-	Val262Met	gtg/atg	pyrazinamide (PZA)
1917946	SNP	c	t	coding	Rv1694	tlyA	+	-	Arg3STOP	cga/tga	capreomycin (CPR)
1917979	SNP	c	t	coding	Rv1694	tlyA	+	-	Arg14Trp	cgg/tgg	capreomycin (CPR)
1917991	SNP	c	t	coding	Rv1694	tlyA	+	-	Arg18STOP	cga/tga	capreomycin (CPR)
1918003	SNP	c	t	coding	Rv1694	tlyA	+	-	Gln22STOP	cag/tag	capreomycin (CPR)
1918139	SNP	c	a	coding	Rv1694	tlyA	+	-	Ala67Glu	gcg/gag	capreomycin (CPR)
1918144	SNP	a	g	coding	Rv1694	tlyA	+	-	Lys69Glu	aaa/gaa	capreomycin (CPR)
1918211	SNP	c	a	coding	Rv1694	tlyA	+	-	Ala91Glu	gca/gaa	capreomycin (CPR)
1918292	SNP	t	c	coding	Rv1694	tlyA	+	-	Leu118Pro	ctg/ccg	capreomycin (CPR)
1918322	SNP	t	a	coding	Rv1694	tlyA	+	-	Val128Glu	gtg/gag	capreomycin (CPR)
1918388	SNP	t	c	coding	Rv1694	tlyA	+	-	Leu150Pro	ctg/ccg	capreomycin (CPR)
1918487	SNP	c	t	coding	Rv1694	tlyA	+	-	Pro183Leu	ccg/ctg	capreomycin (CPR)
1918489	SNP	c	a	coding	Rv1694	tlyA	+	-	Gln184Lys	cag/aag	capreomycin (CPR)
1918489	SNP	c	t	coding	Rv1694	tlyA	+	-	Gln184STOP	cag/tag	capreomycin (CPR)
1918494	SNP	t	g	coding	Rv1694	tlyA	+	-	Phe185Leu	ttt/ttg	capreomycin (CPR)
1918651	SNP	g	a	coding	Rv1694	tlyA	+	-	Glu238Lys	gag/aag	capreomycin (CPR)
2102240	SNP	g	a	coding	Rv1854c	ndh	-	-	Arg268His	cgc/cac	isoniazid (INH) ethionamide (ETH)
2102715	SNP	a	g	coding	Rv1854c	ndh	-	-	Thr110Ala	acc/gcc	isoniazid (INH) ethionamide (ETH)
2155167	SNP	c	g	coding	Rv1908c	katG	-	-	Ser315Arg	agc/agg	isoniazid (INH)
2155167	SNP	c	a	coding	Rv1908c	katG	-	-	Ser315Arg	agc/aga	isoniazid (INH)
2155168	SNP	g	c	coding	Rv1908c	katG	-	-	Ser315Thr	agc/acc	isoniazid (INH)	yes
2155168	SNP	g	a	coding	Rv1908c	katG	-	-	Ser315Asn	agc/aac	isoniazid (INH)	yes
2155168	SNP	g	t	coding	Rv1908c	katG	-	-	Ser315Ile	agc/atc	isoniazid (INH)	yes
2155169	SNP	a	g	coding	Rv1908c	katG	-	-	Ser315Gly	agc/ggc	isoniazid (INH)	yes
2155206	SNP	c	g	coding	Rv1908c	katG	-	-	Ser302Arg	agc/agg	isoniazid (INH)
2155212	SNP	g	c	coding	Rv1908c	katG	-	-	Trp300Cys	tgg/tgc	isoniazid (INH)
2155214	SNP	t	g	coding	Rv1908c	katG	-	-	Trp300Gly	tgg/ggg	isoniazid (INH)	yes
2155222	SNP	g	t	coding	Rv1908c	katG	-	-	Gly297Val	ggc/gtc	isoniazid (INH)
2155289	SNP	a	c	coding	Rv1908c	katG	-	-	Thr275Pro	acc/ccc	isoniazid (INH)	yes
2155699	SNP	a	g	coding	Rv1908c	katG	-	-	Asn138Ser	aac/agc	isoniazid (INH)
2288683	SNP	t	c	coding	Rv2043c	pncA	-	-	STOP187Arg	tga/cga	pyrazinamide (PZA)	yes
2288697	SNP	t	c	coding	Rv2043c	pncA	-	-	Leu182Ser	ttg/tcg	pyrazinamide (PZA)	yes
2288703	SNP	t	c	coding	Rv2043c	pncA	-	-	Val180Ala	gtc/gcc	pyrazinamide (PZA)	yes
2288703	SNP	t	g	coding	Rv2043c	pncA	-	-	Val180Gly	gtc/ggc	pyrazinamide (PZA)	yes
2288704	SNP	g	t	coding	Rv2043c	pncA	-	-	Val180Phe	gtc/ttc	pyrazinamide (PZA)
2288718	SNP	t	c	coding	Rv2043c	pncA	-	-	Met175Thr	atg/acg	pyrazinamide (PZA)	yes
2288719	SNP	a	g	coding	Rv2043c	pncA	-	-	Met175Val	atg/gtg	pyrazinamide (PZA)	yes
2288727	SNP	t	c	coding	Rv2043c	pncA	-	-	Leu172Pro	ctg/ccg	pyrazinamide (PZA)
2288730	SNP	c	t	coding	Rv2043c	pncA	-	-	Ala171Val	gcg/gtg	pyrazinamide (PZA)
2288740	SNP	a	c	coding	Rv2043c	pncA	-	-	Thr168Pro	acc/ccc	pyrazinamide (PZA)	yes
2288752	SNP	t	c	coding	Rv2043c	pncA	-	-	Ser164Pro	tcg/ccg	pyrazinamide (PZA)	yes
2288754	SNP	t	c	coding	Rv2043c	pncA	-	-	Val163Ala	gtg/gcg	pyrazinamide (PZA)	yes
2288757	SNP	g	a	coding	Rv2043c	pncA	-	-	Gly162Asp	ggt/gat	pyrazinamide (PZA)
2288761	SNP	g	c	coding	Rv2043c	pncA	-	-	Ala161Pro	gcg/ccg	pyrazinamide (PZA)	yes
2288764	SNP	a	c	coding	Rv2043c	pncA	-	-	Thr160Pro	aca/cca	pyrazinamide (PZA)	yes
2288766	SNP	t	g	coding	Rv2043c	pncA	-	-	Leu159Arg	ctg/cgg	pyrazinamide (PZA)
2288772	SNP	t	c	coding	Rv2043c	pncA	-	-	Val157Ala	gtg/gcg	pyrazinamide (PZA)	yes
2288772	SNP	t	g	coding	Rv2043c	pncA	-	-	Val157Gly	gtg/ggg	pyrazinamide (PZA)	yes
2288778	SNP	t	g	coding	Rv2043c	pncA	-	-	Val155Gly	gtg/ggg	pyrazinamide (PZA)	yes
2288779	SNP	g	a	coding	Rv2043c	pncA	-	-	Val155Met	gtg/atg	pyrazinamide (PZA)	yes
2288782	SNP	a	g	coding	Rv2043c	pncA	-	-	Arg154Gly	agg/ggg	pyrazinamide (PZA)
2288805	SNP	c	a	coding	Rv2043c	pncA	-	-	Ala146Glu	gcg/gag	pyrazinamide (PZA)
2288805	SNP	c	t	coding	Rv2043c	pncA	-	-	Ala146Val	gcg/gtg	pyrazinamide (PZA)	yes
2288806	SNP	g	c	coding	Rv2043c	pncA	-	-	Ala146Pro	gcg/ccg	pyrazinamide (PZA)	yes
2288806	SNP	g	a	coding	Rv2043c	pncA	-	-	Ala146Thr	gcg/acg	pyrazinamide (PZA)
2288817	SNP	c	a	coding	Rv2043c	pncA	-	-	Thr142Lys	acg/aag	pyrazinamide (PZA)	yes
2288817	SNP	c	t	coding	Rv2043c	pncA	-	-	Thr142Met	acg/atg	pyrazinamide (PZA)	yes
2288818	SNP	a	g	coding	Rv2043c	pncA	-	-	Thr142Ala	acg/gcg	pyrazinamide (PZA)	yes
2288820	SNP	a	c	coding	Rv2043c	pncA	-	-	Gln141Pro	cag/ccg	pyrazinamide (PZA)
2288821	SNP	c	t	coding	Rv2043c	pncA	-	-	Gln141STOP	cag/tag	pyrazinamide (PZA)
2288823	SNP	g	c	coding	Rv2043c	pncA	-	-	Arg140Pro	cgc/ccc	pyrazinamide (PZA)	yes
2288826	SNP	t	g	coding	Rv2043c	pncA	-	-	Val139Gly	gtg/ggg	pyrazinamide (PZA)	yes
2288827	SNP	g	c	coding	Rv2043c	pncA	-	-	Val139Leu	gtg/ctg	pyrazinamide (PZA)	yes
2288828	SNP	t	g	coding	Rv2043c	pncA	-	-	Cys138Trp	tgt/tgg	pyrazinamide (PZA)	yes
2288830	SNP	t	c	coding	Rv2043c	pncA	-	-	Cys138Arg	tgt/cgt	pyrazinamide (PZA)	yes
2288832	SNP	a	g	coding	Rv2043c	pncA	-	-	His137Arg	cat/cgt	pyrazinamide (PZA)	yes
2288832	SNP	a	c	coding	Rv2043c	pncA	-	-	His137Pro	cat/cct	pyrazinamide (PZA)	yes
2288833	SNP	c	g	coding	Rv2043c	pncA	-	-	His137Asp	cat/gat	pyrazinamide (PZA)	yes
2288836	SNP	g	a	coding	Rv2043c	pncA	-	-	Asp136Asn	gat/aat	pyrazinamide (PZA)
2288836	SNP	g	t	coding	Rv2043c	pncA	-	-	Asp136Tyr	gat/tat	pyrazinamide (PZA)
2288838	SNP	c	a	coding	Rv2043c	pncA	-	-	Thr135Asn	acc/aac	pyrazinamide (PZA)	yes
2288839	SNP	a	c	coding	Rv2043c	pncA	-	-	Thr135Pro	acc/ccc	pyrazinamide (PZA)	yes
2288841	SNP	c	t	coding	Rv2043c	pncA	-	-	Ala134Val	gcc/gtc	pyrazinamide (PZA)	yes
2288844	SNP	t	c	coding	Rv2043c	pncA	-	-	Ile133Thr	att/act	pyrazinamide (PZA)
2288847	SNP	g	c	coding	Rv2043c	pncA	-	-	Gly132Ala	ggt/gct	pyrazinamide (PZA)	yes
2288847	SNP	g	a	coding	Rv2043c	pncA	-	-	Gly132Asp	ggt/gat	pyrazinamide (PZA)	yes
2288848	SNP	g	t	coding	Rv2043c	pncA	-	-	Gly132Cys	ggt/tgt	pyrazinamide (PZA)	yes
2288848	SNP	g	a	coding	Rv2043c	pncA	-	-	Gly132Ser	ggt/agt	pyrazinamide (PZA)
2288853	SNP	t	c	coding	Rv2043c	pncA	-	-	Val130Ala	gtg/gcg	pyrazinamide (PZA)	yes
2288853	SNP	t	g	coding	Rv2043c	pncA	-	-	Val130Gly	gtg/ggg	pyrazinamide (PZA)	yes
2288857	SNP	g	t	coding	Rv2043c	pncA	-	-	Asp129Tyr	gat/tat	pyrazinamide (PZA)	yes
2288859	SNP	t	g	coding	Rv2043c	pncA	-	-	Val128Gly	gtc/ggc	pyrazinamide (PZA)
2288868	SNP	t	g	coding	Rv2043c	pncA	-	-	Val125Gly	gtc/ggc	pyrazinamide (PZA)	yes
2288869	SNP	g	t	coding	Rv2043c	pncA	-	-	Val125Phe	gtc/ttc	pyrazinamide (PZA)	yes
2288874	SNP	g	c	coding	Rv2043c	pncA	-	-	Arg123Pro	cgc/ccc	pyrazinamide (PZA)	yes
2288880	SNP	g	c	coding	Rv2043c	pncA	-	-	Arg121Pro	cgg/ccg	pyrazinamide (PZA)	yes
2288883	SNP	t	g	coding	Rv2043c	pncA	-	-	Leu120Arg	ctg/cgg	pyrazinamide (PZA)
2288883	SNP	t	a	coding	Rv2043c	pncA	-	-	Leu120Gln	ctg/cag	pyrazinamide (PZA)	yes
2288883	SNP	t	c	coding	Rv2043c	pncA	-	-	Leu120Pro	ctg/ccg	pyrazinamide (PZA)	yes
2288885	SNP	g	a	coding	Rv2043c	pncA	-	-	Trp119STOP	tgg/tga	pyrazinamide (PZA)
2288886	SNP	g	c	coding	Rv2043c	pncA	-	-	Trp119Ser	tgg/tcg	pyrazinamide (PZA)	yes
2288886	SNP	g	a	coding	Rv2043c	pncA	-	-	Trp119STOP	tgg/tag	pyrazinamide (PZA)	yes
2288887	SNP	t	c	coding	Rv2043c	pncA	-	-	Trp119Arg	tgg/cgg	pyrazinamide (PZA)	yes
2288887	SNP	t	g	coding	Rv2043c	pncA	-	-	Trp119Gly	tgg/ggg	pyrazinamide (PZA)	yes
2288895	SNP	t	g	coding	Rv2043c	pncA	-	-	Leu116Arg	ctg/cgg	pyrazinamide (PZA)	yes
2288895	SNP	t	c	coding	Rv2043c	pncA	-	-	Leu116Pro	ctg/ccg	pyrazinamide (PZA)	yes
2288902	SNP	a	c	coding	Rv2043c	pncA	-	-	Thr114Pro	acg/ccg	pyrazinamide (PZA)
2288920	SNP	g	a	coding	Rv2043c	pncA	-	-	Gly108Arg	gga/aga	pyrazinamide (PZA)	yes
2288920	SNP	g	c	coding	Rv2043c	pncA	-	-	Gly108Arg	gga/cga	pyrazinamide (PZA)	yes
2288928	SNP	g	a	coding	Rv2043c	pncA	-	-	Gly105Asp	ggc/gac	pyrazinamide (PZA)	yes
2288930	SNP	c	a	coding	Rv2043c	pncA	-	-	Ser104Arg	agc/aga	pyrazinamide (PZA)	yes
2288931	SNP	g	t	coding	Rv2043c	pncA	-	-	Ser104Ile	agc/atc	pyrazinamide (PZA)	yes
2288933	SNP	c	g	coding	Rv2043c	pncA	-	-	Tyr103STOP	tac/tag	pyrazinamide (PZA)	yes
2288934	SNP	a	g	coding	Rv2043c	pncA	-	-	Tyr103Cys	tac/tgc	pyrazinamide (PZA)	yes
2288934	SNP	a	c	coding	Rv2043c	pncA	-	-	Tyr103Ser	tac/tcc	pyrazinamide (PZA)
2288935	SNP	t	g	coding	Rv2043c	pncA	-	-	Tyr103Asp	tac/gac	pyrazinamide (PZA)	yes
2288938	SNP	g	a	coding	Rv2043c	pncA	-	-	Ala102Thr	gcg/acg	pyrazinamide (PZA)	yes
2288944	SNP	a	g	coding	Rv2043c	pncA	-	-	Thr100Ala	acc/gcc	pyrazinamide (PZA)	yes
2288944	SNP	a	c	coding	Rv2043c	pncA	-	-	Thr100Pro	acc/ccc	pyrazinamide (PZA)	yes
2288945	SNP	c	a	coding	Rv2043c	pncA	-	-	Tyr99STOP	tac/taa	pyrazinamide (PZA)	yes
2288952	SNP	g	c	coding	Rv2043c	pncA	-	-	Gly97Ala	ggt/gct	pyrazinamide (PZA)	yes
2288952	SNP	g	a	coding	Rv2043c	pncA	-	-	Gly97Asp	ggt/gat	pyrazinamide (PZA)	yes
2288953	SNP	g	a	coding	Rv2043c	pncA	-	-	Gly97Ser	ggt/agt	pyrazinamide (PZA)
2288954	SNP	g	a	coding	Rv2043c	pncA	-	-	Lys96Asn	aag/aac	pyrazinamide (PZA)	yes
2288955	SNP	a	g	coding	Rv2043c	pncA	-	-	Lys96Arg	aag/agg	pyrazinamide (PZA)	yes
2288955	SNP	a	c	coding	Rv2043c	pncA	-	-	Lys96Thr	aag/acg	pyrazinamide (PZA)	yes
2288956	SNP	a	c	coding	Rv2043c	pncA	-	-	Lys96Gln	aag/cag	pyrazinamide (PZA)	yes
2288956	SNP	a	g	coding	Rv2043c	pncA	-	-	Lys96Glu	aag/gag	pyrazinamide (PZA)
2288957	SNP	c	g	coding	Rv2043c	pncA	-	-	Tyr95STOP	tac/tag	pyrazinamide (PZA)	yes
2288960	SNP	c	a	coding	Rv2043c	pncA	-	-	Phe94Leu	ttc/tta	pyrazinamide (PZA)	yes
2288960	SNP	c	g	coding	Rv2043c	pncA	-	-	Phe94Leu	ttc/ttg	pyrazinamide (PZA)	yes
2288961	SNP	t	g	coding	Rv2043c	pncA	-	-	Phe94Cys	ttc/tgc	pyrazinamide (PZA)	yes
2288961	SNP	t	c	coding	Rv2043c	pncA	-	-	Phe94Ser	ttc/tcc	pyrazinamide (PZA)	yes
2288962	SNP	t	c	coding	Rv2043c	pncA	-	-	Phe94Leu	ttc/ctc	pyrazinamide (PZA)	yes
2288971	SNP	g	t	coding	Rv2043c	pncA	-	-	Glu91STOP	gag/tag	pyrazinamide (PZA)	yes
2288982	SNP	c	t	coding	Rv2043c	pncA	-	-	Thr87Met	acg/atg	pyrazinamide (PZA)
2288988	SNP	t	g	coding	Rv2043c	pncA	-	-	Leu85Arg	ctg/cgg	pyrazinamide (PZA)	yes
2288988	SNP	t	c	coding	Rv2043c	pncA	-	-	Leu85Pro	ctg/ccg	pyrazinamide (PZA)
2288997	SNP	a	g	coding	Rv2043c	pncA	-	-	His82Arg	cat/cgt	pyrazinamide (PZA)	yes
2288998	SNP	c	g	coding	Rv2043c	pncA	-	-	His82Asp	cat/gat	pyrazinamide (PZA)	yes
2289000	SNP	t	g	coding	Rv2043c	pncA	-	-	Phe81Cys	ttc/tgc	pyrazinamide (PZA)	yes
2289000	SNP	t	c	coding	Rv2043c	pncA	-	-	Phe81Ser	ttc/tcc	pyrazinamide (PZA)	yes
2289001	SNP	t	g	coding	Rv2043c	pncA	-	-	Phe81Val	ttc/gtc	pyrazinamide (PZA)	yes
2289016	SNP	a	c	coding	Rv2043c	pncA	-	-	Thr76Pro	act/cct	pyrazinamide (PZA)
2289028	SNP	t	c	coding	Rv2043c	pncA	-	-	Cys72Arg	tgc/cgc	pyrazinamide (PZA)	yes
2289029	SNP	t	a	coding	Rv2043c	pncA	-	-	His71Gln	cat/caa	pyrazinamide (PZA)	yes
2289030	SNP	a	g	coding	Rv2043c	pncA	-	-	His71Arg	cat/cgt	pyrazinamide (PZA)	yes
2289031	SNP	c	t	coding	Rv2043c	pncA	-	-	His71Tyr	cat/tat	pyrazinamide (PZA)
2289036	SNP	c	t	coding	Rv2043c	pncA	-	-	Pro69Leu	cca/cta	pyrazinamide (PZA)
2289038	SNP	g	c	coding	Rv2043c	pncA	-	-	Trp68Cys	tgg/tgc	pyrazinamide (PZA)	yes
2289038	SNP	g	t	coding	Rv2043c	pncA	-	-	Trp68Cys	tgg/tgt	pyrazinamide (PZA)	yes
2289039	SNP	g	c	coding	Rv2043c	pncA	-	-	Trp68Ser	tgg/tcg	pyrazinamide (PZA)
2289039	SNP	g	a	coding	Rv2043c	pncA	-	-	Trp68STOP	tgg/tag	pyrazinamide (PZA)	yes
2289040	SNP	t	c	coding	Rv2043c	pncA	-	-	Trp68Arg	tgg/cgg	pyrazinamide (PZA)
2289040	SNP	t	g	coding	Rv2043c	pncA	-	-	Trp68Gly	tgg/ggg	pyrazinamide (PZA)
2289043	SNP	t	c	coding	Rv2043c	pncA	-	-	Ser67Pro	tcg/ccg	pyrazinamide (PZA)	yes
2289050	SNP	t	g	coding	Rv2043c	pncA	-	-	Tyr64STOP	tat/tag	pyrazinamide (PZA)	yes
2289052	SNP	t	g	coding	Rv2043c	pncA	-	-	Tyr64Asp	tat/gat	pyrazinamide (PZA)
2289054	SNP	a	g	coding	Rv2043c	pncA	-	-	Asp63Gly	gac/ggc	pyrazinamide (PZA)
2289057	SNP	c	t	coding	Rv2043c	pncA	-	-	Pro62Leu	ccg/ctg	pyrazinamide (PZA)	yes
2289061	SNP	a	c	coding	Rv2043c	pncA	-	-	Thr61Pro	aca/cca	pyrazinamide (PZA)
2289068	SNP	c	a	coding	Rv2043c	pncA	-	-	Phe58Leu	ttc/tta	pyrazinamide (PZA)	yes
2289068	SNP	c	g	coding	Rv2043c	pncA	-	-	Phe58Leu	ttc/ttg	pyrazinamide (PZA)	yes
2289070	SNP	t	c	coding	Rv2043c	pncA	-	-	Phe58Leu	ttc/ctc	pyrazinamide (PZA)	yes
2289071	SNP	c	g	coding	Rv2043c	pncA	-	-	His57Gln	cac/ag	pyrazinamide (PZA)	yes
2289072	SNP	a	g	coding	Rv2043c	pncA	-	-	His57Arg	cac/cgc	pyrazinamide (PZA)	yes
2289072	SNP	a	c	coding	Rv2043c	pncA	-	-	His57Pro	cac/ccc	pyrazinamide (PZA)	yes
2289073	SNP	c	g	coding	Rv2043c	pncA	-	-	His57Asp	cac/gac	pyrazinamide (PZA)
2289073	SNP	c	t	coding	Rv2043c	pncA	-	-	His57Tyr	cac/tac	pyrazinamide (PZA)
2289081	SNP	c	g	coding	Rv2043c	pncA	-	-	Pro54Arg	ccg/cgg	pyrazinamide (PZA)	yes
2289081	SNP	c	a	coding	Rv2043c	pncA	-	-	Pro54Gln	ccg/cag	pyrazinamide (PZA)	yes
2289081	SNP	c	t	coding	Rv2043c	pncA	-	-	Pro54Leu	ccg/ctg	pyrazinamide (PZA)
2289082	SNP	c	t	coding	Rv2043c	pncA	-	-	Pro54Ser	ccg/tcg	pyrazinamide (PZA)	yes
2289089	SNP	c	a	coding	Rv2043c	pncA	-	-	His51Gln	cac/caa	pyrazinamide (PZA)	yes
2289090	SNP	a	g	coding	Rv2043c	pncA	-	-	His51Arg	cac/cgc	pyrazinamide (PZA)	yes
2289090	SNP	a	c	coding	Rv2043c	pncA	-	-	His51Pro	cac/ccc	pyrazinamide (PZA)	yes
2289091	SNP	c	t	coding	Rv2043c	pncA	-	-	His51Tyr	cac/tac	pyrazinamide (PZA)	yes
2289096	SNP	a	c	coding	Rv2043c	pncA	-	-	Asp49Ala	gac/gcc	pyrazinamide (PZA)
2289096	SNP	a	g	coding	Rv2043c	pncA	-	-	Asp49Gly	gac/ggc	pyrazinamide (PZA)
2289097	SNP	g	a	coding	Rv2043c	pncA	-	-	Asp49Asn	gac/aac	pyrazinamide (PZA)	yes
2289100	SNP	a	g	coding	Rv2043c	pncA	-	-	Lys48Glu	aag/gag	pyrazinamide (PZA)	yes
2289100	SNP	a	t	coding	Rv2043c	pncA	-	-	Lys48STOP	aag/tag	pyrazinamide (PZA)	yes
2289103	SNP	a	g	coding	Rv2043c	pncA	-	-	Thr47Ala	acc/gcc	pyrazinamide (PZA)
2289103	SNP	a	c	coding	Rv2043c	pncA	-	-	Thr47Pro	acc/ccc	pyrazinamide (PZA)	yes
2289108	SNP	t	g	coding	Rv2043c	pncA	-	-	Val45Gly	gtg/ggg	pyrazinamide (PZA)
2289111	SNP	t	g	coding	Rv2043c	pncA	-	-	Val44Gly	gtc/ggc	pyrazinamide (PZA)	yes
2289133	SNP	g	t	coding	Rv2043c	pncA	-	-	Glu37top	gaa/taa	pyrazinamide (PZA)	yes
2289138	SNP	t	c	coding	Rv2043c	pncA	-	-	Leu35Pro	ctg/ccg	pyrazinamide (PZA)	yes
2289140	SNP	c	g	coding	Rv2043c	pncA	-	-	Tyr34STOP	tac/tag	pyrazinamide (PZA)	yes
2289150	SNP	t	g	coding	Rv2043c	pncA	-	-	Ile31Ser	atc/agc	pyrazinamide (PZA)	yes
2289159	SNP	c	a	coding	Rv2043c	pncA	-	-	Ala28Asp	gcc/gac	pyrazinamide (PZA)
2289162	SNP	t	c	coding	Rv2043c	pncA	-	-	Leu27Pro	ctg/ccg	pyrazinamide (PZA)	yes
2289171	SNP	g	a	coding	Rv2043c	pncA	-	-	Gly24Asp	ggc/gac	pyrazinamide (PZA)	yes
2289180	SNP	t	g	coding	Rv2043c	pncA	-	-	Val21Gly	gta/gga	pyrazinamide (PZA)	yes
2289186	SNP	t	c	coding	Rv2043c	pncA	-	-	Leu19Pro	ctg/ccg	pyrazinamide (PZA)	yes
2289193	SNP	g	a	coding	Rv2043c	pncA	-	-	Gly17Ser	ggc/agc	pyrazinamide (PZA)	yes
2289200	SNP	c	a	coding	Rv2043c	pncA	-	-	Cys14STOP	tgc/tga	pyrazinamide (PZA)	yes
2289201	SNP	g	a	coding	Rv2043c	pncA	-	-	Cys14Tyr	tgc/tac	pyrazinamide (PZA)
2289202	SNP	t	c	coding	Rv2043c	pncA	-	-	Cys14Arg	tgc/cgc	pyrazinamide (PZA)	yes
2289203	SNP	c	g	coding	Rv2043c	pncA	-	-	Phe13Leu	ttc/ttg	pyrazinamide (PZA)	yes
2289204	SNP	t	c	coding	Rv2043c	pncA	-	-	Phe13Ser	ttc/tcc	pyrazinamide (PZA)
2289206	SNP	c	g	coding	Rv2043c	pncA	-	-	Asp12Glu	gac/gag	pyrazinamide (PZA)	yes
2289207	SNP	a	c	coding	Rv2043c	pncA	-	-	Asp12Ala	gac/gcc	pyrazinamide (PZA)	yes
2289208	SNP	g	a	coding	Rv2043c	pncA	-	-	Asp12Asn	gac/aac	pyrazinamide (PZA)
2289213	SNP	a	g	coding	Rv2043c	pncA	-	-	Gln10Arg	cag/cgg	pyrazinamide (PZA)
2289213	SNP	a	c	coding	Rv2043c	pncA	-	-	Gln10Pro	cag/ccg	pyrazinamide (PZA)
2289214	SNP	c	a	coding	Rv2043c	pncA	-	-	Gln10Lys	cag/aag	pyrazinamide (PZA)	yes
2289216	SNP	t	c	coding	Rv2043c	pncA	-	-	Val9Ala	gtg/gcg	pyrazinamide (PZA)
2289216	SNP	t	g	coding	Rv2043c	pncA	-	-	Val9Gly	gtg/ggg	pyrazinamide (PZA)
2289218	SNP	c	a	coding	Rv2043c	pncA	-	-	Asp8Glu	gac/gaa	pyrazinamide (PZA)	yes
2289219	SNP	a	c	coding	Rv2043c	pncA	-	-	Asp8Ala	gac/gcc	pyrazinamide (PZA)	yes
2289219	SNP	a	g	coding	Rv2043c	pncA	-	-	Asp8Gly	gac/ggc	pyrazinamide (PZA)
2289220	SNP	g	a	coding	Rv2043c	pncA	-	-	Asp8Asn	gac/aac	pyrazinamide (PZA)	yes
2289222	SNP	t	a	coding	Rv2043c	pncA	-	-	Val7Asp	gtc/gac	pyrazinamide (PZA)
2289222	SNP	t	g	coding	Rv2043c	pncA	-	-	Val7Gly	gtc/ggc	pyrazinamide (PZA)	yes
2289223	SNP	g	t	coding	Rv2043c	pncA	-	-	Val7Phe	gtc/ttc	pyrazinamide (PZA)	yes
2289225	SNP	t	c	coding	Rv2043c	pncA	-	-	Ile6Thr	atc/acc	pyrazinamide (PZA)	yes
2289231	SNP	t	g	coding	Rv2043c	pncA	-	-	Leu4Ser	ttg/tcg	pyrazinamide (PZA)	yes
2289231	SNP	t	g	coding	Rv2043c	pncA	-	-	Leu4Trp	ttg/tgg	pyrazinamide (PZA)
2289234	SNP	c	a	coding	Rv2043c	pncA	-	-	Ala3Glu	gcg/gag	pyrazinamide (PZA)	yes
2289235	SNP	g	c	coding	Rv2043c	pncA	-	-	Ala3Pro	gcg/ccg	pyrazinamide (PZA)
2289239	SNP	g	t	coding	Rv2043c	pncA	-	-	Met1Ile	atg/att	pyrazinamide (PZA)
2289239	SNP	g	a	coding	Rv2043c	pncA	-	-	Met1Ile	atg/ata	pyrazinamide (PZA)	yes
2289240	SNP	t	a	coding	Rv2043c	pncA	-	-	Met1Lys	atg/aag	pyrazinamide (PZA)	yes
2289240	SNP	t	c	coding	Rv2043c	pncA	-	-	Met1Thr	atg/acg	pyrazinamide (PZA)	yes
2289248	SNP	t	c	intergenic	Rv2043c	pncA	-	-	---	-	pyrazinamide (PZA)	yes
2289248	SNP	t	g	intergenic	Rv2043c	pncA	-	-	---	-	pyrazinamide (PZA)	yes
2289252	SNP	a	g	intergenic	Rv2043c	pncA	-	-	---	-	pyrazinamide (PZA)	yes
2289252	SNP	a	c	intergenic	Rv2043c	pncA	-	-	---	-	pyrazinamide (PZA)	yes
2289252	SNP	a	t	intergenic	Rv2043c	pncA	-	-	---	-	pyrazinamide (PZA)	yes
2715342	SNP	g	a	intergenic	Rv2416c	eis	-	-	---	-	kanamycin (KAN)
2715346	SNP	c	t	intergenic	Rv2416c	eis	-	-	---	-	kanamycin (KAN)
2726136	SNP	c	t	intergenic	Rv2428	ahpC	+	-	---	-	isoniazid (INH)
2726145	SNP	g	a	intergenic	Rv2428	ahpC	+	-	---	-	isoniazid (INH)
3073808	SNP	c	g	coding	Rv2764c	thyA	-	-	Arg222Gly	cgc/ggc	para-aminosalicylic acid (PAS)
4241078	SNP	a	g	coding	Rv3793	embC	+	-	Ile406Val	atc/gtc	ethambutol (EMB)
4243221	SNP	c	t	intergenic	Rv3794	embA	+	-	---	-	ethambutol (EMB)
4243225	SNP	c	a	intergenic	Rv3794	embA	+	-	---	-	ethambutol (EMB)
4243242	SNP	g	a	coding	Rv3794	embA	+	-	Asp4Asn	gac/aac	ethambutol (EMB)
4243245	SNP	g	a	coding	Rv3794	embA	+	-	Gly5Ser	ggt/agt	ethambutol (EMB)
4243833	SNP	g	a	coding	Rv3794	embA	+	-	Ala201Thr	gcg/acg	ethambutol (EMB)
4244193	SNP	g	a	coding	Rv3794	embA	+	-	Gly321Ser	ggc/agc	ethambutol (EMB)
4244281	SNP	g	a	coding	Rv3794	embA	+	-	Gly350Asp	ggc/gac	ethambutol (EMB)
4244617	SNP	c	t	coding	Rv3794	embA	+	-	Ala462Val	gcg/gtg	ethambutol (EMB)
4245730	SNP	a	c	coding	Rv3794	embA	+	-	Asp833Ala	gac/gcc	ethambutol (EMB)
4246734	SNP	t	g	coding	Rv3795	embB	+	-	Leu74Arg	ctg/cgg	ethambutol (EMB)
4247402	SNP	t	g	coding	Rv3795	embB	+	-	Ser297Ala	tcg/gcg	ethambutol (EMB)
4247429	SNP	a	g	coding	Rv3795	embB	+	-	Met306Val	atg/gtg	ethambutol (EMB)	yes
4247429	SNP	a	c	coding	Rv3795	embB	+	-	Met306Leu	atg/ctg	ethambutol (EMB)	yes
4247430	SNP	t	c	coding	Rv3795	embB	+	-	Met306Thr	atg/acg	ethambutol (EMB)	yes
4247431	SNP	g	a	coding	Rv3795	embB	+	-	Met306Ile	atg/ata	ethambutol (EMB)	yes
4247431	SNP	g	c	coding	Rv3795	embB	+	-	Met306Ile	atg/atc	ethambutol (EMB)	yes
4247431	SNP	g	t	coding	Rv3795	embB	+	-	Met306Ile	atg/att	ethambutol (EMB)	yes
4247469	SNP	a	c	coding	Rv3795	embB	+	-	Tyr319Ser	tat/tct	ethambutol (EMB)
4247495	SNP	g	t	coding	Rv3795	embB	+	-	Asp328Tyr	gat/tat	ethambutol (EMB)
4247496	SNP	a	g	coding	Rv3795	embB	+	-	Asp328Gly	gat/ggt	ethambutol (EMB)
4247507	SNP	t	c	coding	Rv3795	embB	+	-	Trp332Arg	tgg/cgg	ethambutol (EMB)
4247513	SNP	t	c	coding	Rv3795	embB	+	-	Tyr334His	tac/cac	ethambutol (EMB)
4247573	SNP	g	a	coding	Rv3795	embB	+	-	Asp354Asn	gac/aac	ethambutol (EMB)
4247717	SNP	c	g	coding	Rv3795	embB	+	-	Leu402Val	ctg/gtg	ethambutol (EMB)
4247723	SNP	c	t	coding	Rv3795	embB	+	-	Pro404Ser	ccg/tcg	ethambutol (EMB)
4247729	SNP	g	a	coding	Rv3795	embB	+	-	Gly406Ser	ggc/agc	ethambutol (EMB)	yes
4247729	SNP	g	t	coding	Rv3795	embB	+	-	Gly406Cys	ggc/tgc	ethambutol (EMB)	yes
4247730	SNP	g	c	coding	Rv3795	embB	+	-	Gly406Ala	ggc/gcc	ethambutol (EMB)	yes
4247730	SNP	g	a	coding	Rv3795	embB	+	-	Gly406Asp	ggc/gac	ethambutol (EMB)	yes
4247863	SNP	c	g	coding	Rv3795	embB	+	-	Ile450Met	atc/atg	ethambutol (EMB)
4247873	SNP	g	a	coding	Rv3795	embB	+	-	Ala454Thr	gcg/acg	ethambutol (EMB)
4248002	SNP	c	a	coding	Rv3795	embB	+	-	Gln497Lys	cag/aag	ethambutol (EMB)
4248003	SNP	a	g	coding	Rv3795	embB	+	-	Gln497Arg	cag/cgg	ethambutol (EMB)	yes
4248747	SNP	g	a	coding	Rv3795	embB	+	-	Gly745Asp	ggc/gac	ethambutol (EMB)
4249518	SNP	a	g	coding	Rv3795	embB	+	-	His1002Arg	cac/cgc	ethambutol (EMB)
4326087	SNP	c	a	coding	Rv3854c	ethA	-	-	Arg463Ser	cgt/agt	ethionamide (ETH)
4326236	SNP	g	a	coding	Rv3854c	ethA	-	-	Gly413Asp	ggt/gat	ethionamide (ETH)
4326300	SNP	a	g	coding	Rv3854c	ethA	-	-	Thr392Ala	acg/gcg	ethionamide (ETH)
4326320	SNP	g	a	coding	Rv3854c	ethA	-	-	Gly385Asp	ggc/gac	ethionamide (ETH)
4326333	SNP	g	c	coding	Rv3854c	ethA	-	-	Ala381Pro	gcc/ccc	ethionamide (ETH)
4326449	SNP	c	a	coding	Rv3854c	ethA	-	-	Thr342Lys	acg/aag	ethionamide (ETH)
4326461	SNP	t	g	coding	Rv3854c	ethA	-	-	Ile338Ser	atc/agc	ethionamide (ETH)
4326738	SNP	c	t	coding	Rv3854c	ethA	-	-	Gln246STOP	cag/tag	ethionamide (ETH)
4326807	SNP	g	a	coding	Rv3854c	ethA	-	-	Glu223Lys	gag/aag	ethionamide (ETH)
4326917	SNP	c	a	coding	Rv3854c	ethA	-	-	Thr186Lys	acg/aag	ethionamide (ETH)
4327224	SNP	t	g	coding	Rv3854c	ethA	-	-	Tyr84Asp	tac/gac	ethionamide (ETH)
4327301	SNP	a	c	coding	Rv3854c	ethA	-	-	Asp58Ala	gac/gcc	ethionamide (ETH)
4327307	SNP	a	c	coding	Rv3854c	ethA	-	-	Asp56Ala	gac/gcc	ethionamide (ETH)
4327322	SNP	c	t	coding	Rv3854c	ethA	-	-	Pro51Leu	ccc/ctc	ethionamide (ETH)
4327346	SNP	g	a	coding	Rv3854c	ethA	-	-	Gly43Asp	ggc/gac	ethionamide (ETH)
4327347	SNP	g	t	coding	Rv3854c	ethA	-	-	Gly43Cys	ggc/tgc	ethionamide (ETH)
4407604	SNP	c	a	coding	Rv3919c	gidB	-	-	Ala200Glu	gcg/gag	streptomycin (SM)
4407790	SNP	c	t	coding	Rv3919c	gidB	-	-	Ala138Val	gcg/gtg	streptomycin (SM)
4407824	SNP	c	t	coding	Rv3919c	gidB	-	-	Gln127STOP	caa/taa	streptomycin (SM)
4407931	SNP	t	c	coding	Rv3919c	gidB	-	-	Leu91Pro	cta/cca	streptomycin (SM)
4407940	SNP	t	c	coding	Rv3919c	gidB	-	-	Val88Ala	gta/gca	streptomycin (SM)
4407992	SNP	g	a	coding	Rv3919c	gidB	-	-	Gly71Arg	gga/aga	streptomycin (SM)
4408009	SNP	t	g	coding	Rv3919c	gidB	-	-	Val65Gly	gtc/ggc	streptomycin (SM)
4408102	SNP	g	c	coding	Rv3919c	gidB	-	-	Gly34Ala	ggg/gcg	streptomycin (SM)

## Sheet: Table S3
Table S3. Resistance prediction of serial isolates (13 patients).
Patient ID	Lineage	Low-frequency SNP (<75%)	NGS result	Treatment outcome
CHM010	Lineage 2.2.1	PZA, OFX	Re- or Mixed infection	Successfull
CHM029	Lineage 2.2.1/Lineage 4.8	INH, SM, AMK/CPM, OFX	Mixed infection	Failure
CHM031	Lineage 2.2.1	RMP	In-host diversification (Reversion)	Failure
CHM033	Lineage 2.2.1/Lineage 4.8	-	Re- or Mixed infection	Successfull
CHM037	Lineage 2.2.1	OFX	Re- or Mixed infection	Dead
NUK017	Lineage 2.2.1	OFX	In-host diversification	Dead
NUK022	Lineage 2.2.1	INH, EMB, PZA, AMK/CPM	Mixed infection	Dead
NUK023	Lineage 2.2.1	EMB, PZA, AMK/CPM, OFX	Mixed infection	Dead
NUK026	Lineage 2.2.1	-	Mixed infection	Failure
NUK038	Lineage 2.2.1	-	In-host diversification	Dead
NUK042	Lineage 2.2.1	EMB, PZA, AMK/CPM, OFX	In-host diversification	Failure
NUK048	Lineage 2.2.1	OFX	Mixed infection	Failure
NUK053	Lineage 2.2.1	INH	Mixed infection	Dead
